# Supplementary material for: 4-Hy­droxy­anilinium perchlorate dihydrate
Source: Acta Crystallogr Sect E Struct Rep Online. 2010 Jul 3;66(Pt 8):o1920. doi: 10.1107/S1600536810025365 (PMC3007241; doi:10.1107/S1600536810025365)
Supplement: Supplementary file 1 [file e-66-o1920-sup1.cif]

##############################################################################
###                                                                        ###
###        Electronic paper (Acta Crystallographica Section E)             ###
###                                                                        ###
##############################################################################
#                                                                            #
# This CIF contains the data in a paper accepted for publication in Acta     #
# Crystallographica Section E. It conforms to the requirements of Notes      #
# for Authors for Section E, and has been peer reviewed under the auspices   #
# of the IUCr Commission on Journals.                                        #
#                                                                            #
# Full details of the Crystallographic Information File format               #
# are given in the paper "The Crystallographic Information File (CIF):       #
# a New Standard Archive File for Crystallography" by S. R. Hall, F. H.      #
# Allen and I. D. Brown [Acta Cryst. (1991), A47, 655-685].                  #
#                                                                            #
# The current version of the core CIF dictionary is obtainable from          #
# ftp://ftp.iucr.org/pub/cif_core.dic. The current version number is 2.4.    #
#                                                                            #
# Software is freely available for graphical display of the structure(s) in  #
# this CIF.  For information consult the CIF home page http://www.iucr.org/  #
# cif/home.html                                                              #
#                                                                            #
# This file may be used for bona fide research purposes within the           #
# scientific community so long as proper attribution is given to the journal # 
# article from which it was obtained.                                        #
#                                                                            #
##############################################################################
                                             
data_I
_audit_creation_method     SHELXL-97
_chemical_name_systematic
;
4-Hydroxyanilinium perchlorate dihydrate
;
_chemical_name_common     ?
_chemical_formula_moiety     'C6 H8 N O +, Cl O4 -, 2(H2 O)'
_chemical_formula_sum     'C6 H12 Cl N O7'
_chemical_formula_iupac     'C6 H8 N O +, Cl O4 -, 2H2 O'
_chemical_formula_weight     245.62
_chemical_melting_point     ?
_symmetry_cell_setting     orthorhombic
_symmetry_space_group_name_H-M     'P n a 21'
_symmetry_space_group_name_Hall     'P 2c -2n'
loop_
    _symmetry_equiv_pos_as_xyz
    'x, y, z'
    '-x, -y, z+1/2'
    '-x+1/2, y+1/2, z+1/2'
    'x+1/2, -y+1/2, z'
_cell_length_a     24.341(5)
_cell_length_b     5.2530(10)
_cell_length_c     7.824(2)
_cell_angle_alpha     90.00
_cell_angle_beta     90.00
_cell_angle_gamma     90.00
_cell_volume     1000.4(4)
_cell_formula_units_Z     4
_cell_measurement_reflns_used     4523
_cell_measurement_theta_min     3.095
_cell_measurement_theta_max     55.2
_cell_measurement_temperature     298(2)
_exptl_crystal_description     'Prism'
_exptl_crystal_colour     'Colourless'
_exptl_crystal_size_max     0.4000
_exptl_crystal_size_mid     0.3000
_exptl_crystal_size_min     0.2000
_exptl_crystal_density_diffrn     1.631
_exptl_crystal_density_meas     ?
_exptl_crystal_density_method     'not measured'
_exptl_crystal_F_000     512
_exptl_absorpt_coefficient_mu     0.400
_exptl_absorpt_correction_type     multi-scan
_exptl_absorpt_process_details     '(CrystalClear; Rigaku, 2005)'
_exptl_absorpt_correction_T_min     0.866
_exptl_absorpt_correction_T_max     0.923
_exptl_special_details
;
;
_diffrn_ambient_temperature     298(2)
_diffrn_radiation_type     MoK\a
_diffrn_radiation_wavelength     0.71073
_diffrn_radiation_source     'fine-focus sealed tube'
_diffrn_radiation_monochromator     graphite
_diffrn_measurement_device_type     'Rigaku SCXmini diffractometer'
_diffrn_measurement_method     '\w scans'
_diffrn_detector_area_resol_mean     13.6612
_diffrn_reflns_number     9517
_diffrn_reflns_av_R_equivalents     0.0518
_diffrn_reflns_av_sigmaI/netI     0.0481
_diffrn_reflns_theta_min     3.10
_diffrn_reflns_theta_max     27.48
_diffrn_reflns_theta_full     27.48
_diffrn_measured_fraction_theta_max     0.999
_diffrn_measured_fraction_theta_full     0.999
_diffrn_reflns_limit_h_min     -31
_diffrn_reflns_limit_h_max     31
_diffrn_reflns_limit_k_min     -6
_diffrn_reflns_limit_k_max     6
_diffrn_reflns_limit_l_min     -10
_diffrn_reflns_limit_l_max     10
_diffrn_standards_number     0
_diffrn_standards_interval_count     .
_diffrn_standards_interval_time     .
_diffrn_standards_decay_%     ?
_refine_special_details
;
 Refinement of F^2^ against ALL reflections.  The weighted R-factor wR and
 goodness of fit S are based on F^2^, conventional R-factors R are based
 on F, with F set to zero for negative F^2^. The threshold expression of
 F^2^ > 2sigma(F^2^) is used only for calculating R-factors(gt) etc. and is
 not relevant to the choice of reflections for refinement.  R-factors based
 on F^2^ are statistically about twice as large as those based on F, and R-
 factors based on ALL data will be even larger.
;
_reflns_number_total     2275
_reflns_number_gt     1986
_reflns_threshold_expression     I>2sigma(I)
_refine_ls_structure_factor_coef     Fsqd
_refine_ls_matrix_type     full
_refine_ls_R_factor_all     0.0552
_refine_ls_R_factor_gt     0.0484
_refine_ls_wR_factor_gt     0.0939
_refine_ls_wR_factor_ref     0.0969
_refine_ls_goodness_of_fit_ref     1.112
_refine_ls_restrained_S_all     1.112
_refine_ls_number_reflns     2275
_refine_ls_number_parameters     168
_refine_ls_number_restraints     8
_refine_ls_hydrogen_treatment     mixed
_refine_ls_weighting_scheme     calc
_refine_ls_weighting_details
         'calc w=1/[\s^2^(Fo^2^)+(0.0423P)^2^+0.0000P] where P=(Fo^2^+2Fc^2^)/3'
_atom_sites_solution_hydrogens     difmap
_atom_sites_solution_primary     direct
_atom_sites_solution_secondary     difmap
_refine_ls_shift/su_max     0.001
_refine_ls_shift/su_mean     0.000
_refine_diff_density_max     0.210
_refine_diff_density_min     -0.526
_refine_ls_extinction_method     none
_refine_ls_extinction_coef     ?
_refine_ls_abs_structure_details     'Flack (1983), 1049 Friedel pairs'
_refine_ls_abs_structure_Flack     0.00(7)
loop_
    _atom_type_symbol
    _atom_type_description
    _atom_type_scat_dispersion_real
    _atom_type_scat_dispersion_imag
    _atom_type_scat_source
    'C' 'C' 0.0033 0.0016
                         'International Tables Vol C Tables 4.2.6.8 and 6.1.1.4'
    'H' 'H' 0.0000 0.0000
                         'International Tables Vol C Tables 4.2.6.8 and 6.1.1.4'
    'Cl' 'Cl' 0.1484 0.1585
                         'International Tables Vol C Tables 4.2.6.8 and 6.1.1.4'
    'N' 'N' 0.0061 0.0033
                         'International Tables Vol C Tables 4.2.6.8 and 6.1.1.4'
    'O' 'O' 0.0106 0.0060
                         'International Tables Vol C Tables 4.2.6.8 and 6.1.1.4'
_computing_data_collection     'CrystalClear (Rigaku, 2005)'
_computing_cell_refinement     'CrystalClear (Rigaku, 2005)'
_computing_data_reduction     'CrystalClear (Rigaku, 2005)'
_computing_structure_solution     'SHELXS97 (Sheldrick, 2008)'
_computing_structure_refinement     'SHELXL97 (Sheldrick, 2008)'
_computing_molecular_graphics     'SHELXTL (Sheldrick, 2008)'
_computing_publication_material     'SHELXTL (Sheldrick, 2008)'
loop_
    _atom_site_type_symbol
    _atom_site_label
    _atom_site_fract_x
    _atom_site_fract_y
    _atom_site_fract_z
    _atom_site_U_iso_or_equiv
    _atom_site_adp_type
    _atom_site_calc_flag
    _atom_site_refinement_flags
    _atom_site_occupancy
    _atom_site_disorder_assembly
    _atom_site_disorder_group
    Cl Cl1 0.70519(2) 0.26502(10) 0.38081(9) 0.03119(16) Uani d . 1 . .
    O O1 0.41921(9) 0.7270(4) 0.6125(3) 0.0418(5) Uani d D 1 . .
    H H1O 0.4080(14) 0.855(5) 0.638(4) 0.041(10) Uiso d D 1 . .
    O O2 0.65704(9) 0.1268(4) 0.4283(3) 0.0543(6) Uani d . 1 . .
    O O3 0.72121(12) 0.1930(5) 0.2130(3) 0.0615(7) Uani d . 1 . .
    O O4 0.69370(9) 0.5318(3) 0.3859(3) 0.0490(5) Uani d . 1 . .
    O O5 0.74825(10) 0.2072(4) 0.4975(4) 0.0633(7) Uani d . 1 . .
    N N1 0.64637(12) 0.7547(5) 0.7092(4) 0.0383(6) Uani d . 1 . .
    H H1N 0.6637(19) 0.763(7) 0.624(7) 0.067(14) Uiso d . 1 . .
    H H2N 0.6575(16) 0.911(8) 0.768(6) 0.082(13) Uiso d . 1 . .
    H H3N 0.6580(18) 0.587(9) 0.759(6) 0.102(16) Uiso d . 1 . .
    C C1 0.47480(12) 0.7447(5) 0.6368(3) 0.0303(6) Uani d . 1 . .
    C C2 0.50729(12) 0.5551(5) 0.5650(4) 0.0323(6) Uani d . 1 . .
    H H2 0.4911 0.4256 0.5014 0.039 Uiso calc R 1 . .
    C C3 0.56328(12) 0.5591(5) 0.5878(4) 0.0347(6) Uani d . 1 . .
    H H3 0.5852 0.4326 0.5404 0.042 Uiso calc R 1 . .
    C C4 0.58649(11) 0.7533(4) 0.6821(3) 0.0308(6) Uani d . 1 . .
    C C5 0.55500(11) 0.9431(5) 0.7512(4) 0.0320(6) Uani d . 1 . .
    H H5 0.5714 1.0744 0.8124 0.038 Uiso calc R 1 . .
    C C6 0.49832(11) 0.9382(5) 0.7292(4) 0.0324(6) Uani d . 1 . .
    H H6 0.4765 1.0651 0.7768 0.039 Uiso calc R 1 . .
    O O1W 0.68473(10) 0.2523(4) 0.8370(3) 0.0461(6) Uani d D 1 . .
    H H1AW 0.680(3) 0.245(11) 0.937(6) 0.19(4) Uiso d D 1 . .
    H H1BW 0.7155(18) 0.270(10) 0.793(8) 0.13(2) Uiso d D 1 . .
    O O2W 0.62796(12) 0.7872(5) 0.0985(4) 0.0514(6) Uani d D 1 . .
    H H2AW 0.6577(16) 0.773(8) 0.172(5) 0.079(15) Uiso d D 1 . .
    H H2BW 0.6131(18) 0.658(6) 0.103(6) 0.070(14) Uiso d D 1 . .
loop_
    _atom_site_aniso_label
    _atom_site_aniso_U_11
    _atom_site_aniso_U_22
    _atom_site_aniso_U_33
    _atom_site_aniso_U_12
    _atom_site_aniso_U_13
    _atom_site_aniso_U_23
    Cl1 0.0311(3) 0.0332(3) 0.0292(3) 0.0050(2) 0.0005(3) -0.0030(3)
    O1 0.0300(11) 0.0394(11) 0.0560(14) 0.0019(10) -0.0011(10) -0.0022(11)
    O2 0.0455(12) 0.0505(11) 0.0667(15) -0.0075(10) 0.0107(11) 0.0084(11)
    O3 0.0783(17) 0.0697(15) 0.0365(14) 0.0053(14) 0.0176(13) -0.0112(11)
    O4 0.0573(13) 0.0358(9) 0.0541(12) 0.0082(9) -0.0003(13) 0.0001(11)
    O5 0.0484(15) 0.0774(16) 0.0640(17) 0.0242(13) -0.0244(13) -0.0038(13)
    N1 0.0317(14) 0.0414(15) 0.0419(17) 0.0010(12) 0.0015(12) 0.0017(13)
    C1 0.0319(14) 0.0327(13) 0.0262(14) -0.0010(12) -0.0009(12) 0.0064(11)
    C2 0.0337(15) 0.0293(13) 0.0341(14) -0.0031(12) -0.0005(12) -0.0067(11)
    C3 0.0357(16) 0.0277(12) 0.0405(16) 0.0041(11) 0.0070(13) -0.0073(11)
    C4 0.0292(13) 0.0301(13) 0.0331(14) 0.0011(12) 0.0000(11) 0.0044(11)
    C5 0.0383(15) 0.0287(11) 0.0290(13) -0.0009(11) -0.0045(12) -0.0015(11)
    C6 0.0358(14) 0.0295(13) 0.0320(15) 0.0087(11) -0.0014(11) -0.0040(12)
    O1W 0.0394(12) 0.0513(12) 0.0477(18) -0.0040(12) -0.0053(10) 0.0005(11)
    O2W 0.0401(15) 0.0486(14) 0.0654(17) 0.0015(12) -0.0133(12) 0.0038(13)
_geom_special_details
;
 All esds (except the esd in the dihedral angle between two l.s. planes)
 are estimated using the full covariance matrix.  The cell esds are taken
 into account individually in the estimation of esds in distances, angles
 and torsion angles; correlations between esds in cell parameters are only
 used when they are defined by crystal symmetry.  An approximate (isotropic)
 treatment of cell esds is used for estimating esds involving l.s. planes.
;
loop_
    _geom_bond_atom_site_label_1
    _geom_bond_atom_site_label_2
    _geom_bond_site_symmetry_2
    _geom_bond_distance
    _geom_bond_publ_flag
    Cl1 O3 . 1.421(2) ?
    Cl1 O5 . 1.423(2) ?
    Cl1 O2 . 1.428(2) ?
    Cl1 O4 . 1.4297(18) ?
    O1 C1 . 1.370(3) ?
    O1 H1O . 0.75(3) ?
    N1 C4 . 1.473(4) ?
    N1 H1N . 0.79(5) ?
    N1 H2N . 0.98(4) ?
    N1 H3N . 1.00(5) ?
    C1 C6 . 1.372(4) ?
    C1 C2 . 1.391(4) ?
    C2 C3 . 1.375(4) ?
    C2 H2 . 0.9300 ?
    C3 C4 . 1.379(4) ?
    C3 H3 . 0.9300 ?
    C4 C5 . 1.369(4) ?
    C5 C6 . 1.391(4) ?
    C5 H5 . 0.9300 ?
    C6 H6 . 0.9300 ?
    O1W H1AW . 0.79(5) ?
    O1W H1BW . 0.83(4) ?
    O2W H2AW . 0.93(4) ?
    O2W H2BW . 0.77(3) ?
loop_
    _geom_angle_atom_site_label_1
    _geom_angle_atom_site_label_2
    _geom_angle_atom_site_label_3
    _geom_angle_site_symmetry_1
    _geom_angle_site_symmetry_3
    _geom_angle
    _geom_angle_publ_flag
    O3 Cl1 O5 . . 109.51(18) ?
    O3 Cl1 O2 . . 109.27(17) ?
    O5 Cl1 O2 . . 109.22(16) ?
    O3 Cl1 O4 . . 109.90(17) ?
    O5 Cl1 O4 . . 109.61(14) ?
    O2 Cl1 O4 . . 109.31(13) ?
    C1 O1 H1O . . 105(3) ?
    C4 N1 H1N . . 114(3) ?
    C4 N1 H2N . . 110(2) ?
    H1N N1 H2N . . 102(4) ?
    C4 N1 H3N . . 109(3) ?
    H1N N1 H3N . . 103(4) ?
    H2N N1 H3N . . 119(4) ?
    O1 C1 C6 . . 122.4(3) ?
    O1 C1 C2 . . 117.2(2) ?
    C6 C1 C2 . . 120.4(3) ?
    C3 C2 C1 . . 120.0(3) ?
    C3 C2 H2 . . 120.0 ?
    C1 C2 H2 . . 120.0 ?
    C2 C3 C4 . . 119.1(2) ?
    C2 C3 H3 . . 120.4 ?
    C4 C3 H3 . . 120.4 ?
    C5 C4 C3 . . 121.4(2) ?
    C5 C4 N1 . . 119.6(2) ?
    C3 C4 N1 . . 119.1(2) ?
    C4 C5 C6 . . 119.6(2) ?
    C4 C5 H5 . . 120.2 ?
    C6 C5 H5 . . 120.2 ?
    C1 C6 C5 . . 119.5(2) ?
    C1 C6 H6 . . 120.2 ?
    C5 C6 H6 . . 120.2 ?
    H1AW O1W H1BW . . 124(7) ?
    H2AW O2W H2BW . . 106(4) ?
loop_
    _geom_torsion_atom_site_label_1
    _geom_torsion_atom_site_label_2
    _geom_torsion_atom_site_label_3
    _geom_torsion_atom_site_label_4
    _geom_torsion_site_symmetry_1
    _geom_torsion_site_symmetry_2
    _geom_torsion_site_symmetry_3
    _geom_torsion_site_symmetry_4
    _geom_torsion
    _geom_torsion_publ_flag
    O1 C1 C2 C3 . . . . -178.6(2) ?
    C6 C1 C2 C3 . . . . 0.7(4) ?
    C1 C2 C3 C4 . . . . -0.2(4) ?
    C2 C3 C4 C5 . . . . -0.8(4) ?
    C2 C3 C4 N1 . . . . 178.9(3) ?
    C3 C4 C5 C6 . . . . 1.3(4) ?
    N1 C4 C5 C6 . . . . -178.4(3) ?
    O1 C1 C6 C5 . . . . 179.1(2) ?
    C2 C1 C6 C5 . . . . -0.2(4) ?
    C4 C5 C6 C1 . . . . -0.8(4) ?
loop_
    _geom_hbond_atom_site_label_D
    _geom_hbond_atom_site_label_H
    _geom_hbond_atom_site_label_A
    _geom_hbond_site_symmetry_A
    _geom_hbond_distance_DH
    _geom_hbond_distance_HA
    _geom_hbond_distance_DA
    _geom_hbond_angle_DHA
    O1 H1O O2W 2_675 0.75(3) 2.10(3) 2.801(3) 156(4)
    N1 H1N O4 . 0.79(5) 2.34(5) 3.016(4) 144(4)
    N1 H2N O1W 1_565 0.98(4) 1.98(5) 2.951(4) 168(4)
    N1 H3N O1W . 1.00(5) 1.97(5) 2.972(4) 175(4)
    O1W H1AW O3 1_556 0.79(5) 2.40(7) 3.089(3) 146(8)
    O1W H1BW O5 . 0.83(4) 2.47(6) 3.083(4) 132(5)
    O2W H2AW O4 . 0.93(4) 2.28(4) 3.068(4) 143(4)
    O2W H2BW O1 2_664 0.77(3) 2.17(3) 2.937(3) 173(5)
    C2 H2 Cg1 2_664 0.93 2.88 3.677(3) 143.9
data_global
_journal_date_recd_electronic     2010-05-08
_journal_date_accepted     2010-06-28
_journal_name_full     'Acta Crystallographica, Section E'
_journal_year     2010
_journal_volume     66
_journal_issue      8
_journal_page_first     o1920
_journal_page_last     o1920
_journal_paper_category     QO
_journal_coeditor_code     LX2151
_publ_contact_author_name     'Xue-qun Fu'
_publ_contact_author_address
;
Ordered Matter Science Research Center, Southeast UniVersity,
Nanjing 210096, People's Republic of China
;
_publ_contact_author_email     'fuxuequn222@163.com'
_publ_contact_author_fax     '86-25-52090626'
_publ_contact_author_phone     '86-25-52090626'
_publ_section_title
;
4-Hydroxyanilinium perchlorate dihydrate
;
loop_
    _publ_author_name
    _publ_author_footnote
    _publ_author_address
    'Fu, Xue-qun' .
;
Ordered Matter Science Research Center, Southeast University,
Nanjing 210096, People's Republic of China
;
