# Supplementary material for: 4-Hy­droxy­anilinium perchlorate dihydrate
Source: Acta Crystallogr Sect E Struct Rep Online. 2010 Jul 3;66(Pt 8):o1920. doi: 10.1107/S1600536810025365 (PMC3007241; doi:10.1107/S1600536810025365)
Supplement: Supplementary file 2 [file e-66-o1920-Isup2.hkl]

# 
# h,k,l, Fc-squared, Fo-squared, sigma(Fo-squared) and status flag 
# 
data_I
_shelx_title ' A IN P1                         PNA21' 
_shelx_refln_list_code          4 
_shelx_F_calc_maximum      139.29 
_exptl_crystal_F_000       512.00 
_reflns_d_resolution_high  0.7701 
 
loop_ 
 _symmetry_equiv_pos_as_xyz 
 'x, y, z' 
 '-x, -y, z+1/2' 
 '-x+1/2, y+1/2, z+1/2' 
 'x+1/2, -y+1/2, z' 
 
_cell_length_a    24.3410 
_cell_length_b     5.2534 
_cell_length_c     7.8239 
_cell_angle_alpha  90.000 
_cell_angle_beta   90.000 
_cell_angle_gamma  90.000 
 
_shelx_F_squared_multiplier     1.000 
 
loop_ 
 _refln_index_h 
 _refln_index_k 
 _refln_index_l 
 _refln_F_squared_calc 
 _refln_F_squared_meas 
 _refln_F_squared_sigma 
 _refln_observed_status 
   4   0 -10       11.04       18.16      9.83 o 
   1   1 -10       30.33       20.29     12.21 o 
   2   1 -10        1.46        5.27      6.31 o 
   3   1 -10        1.39        9.17      9.77 o 
   2   0  -9       42.23       38.94      6.92 o 
   4   0  -9      265.28      292.89     30.00 o 
   6   0  -9      155.69      158.30     19.94 o 
   8   0  -9       25.50       23.40     14.16 o 
  10   0  -9        2.71        1.57      4.09 o 
  12   0  -9       47.38       47.21     10.92 o 
  14   0  -9      153.76      151.03     21.12 o 
   0   1  -9      119.58      121.73     15.01 o 
   1   1  -9       28.07       37.12      6.97 o 
   2   1  -9       89.09       93.67      8.69 o 
   3   1  -9       14.56       19.39      5.17 o 
   4   1  -9       60.39       56.79      7.15 o 
   5   1  -9       13.61       17.32      5.04 o 
   6   1  -9        7.00       13.61      4.16 o 
   7   1  -9       15.80        9.95      4.53 o 
   8   1  -9       45.72       59.42     12.67 o 
   9   1  -9        8.90       17.57     11.15 o 
  10   1  -9      127.72      131.60     13.33 o 
  11   1  -9        3.66        4.87      4.69 o 
  12   1  -9      120.20      124.05     12.90 o 
  13   1  -9       25.40       17.28      6.41 o 
   1   2  -9       16.57       18.41      5.28 o 
   2   2  -9       32.97       36.27      6.37 o 
   3   2  -9       22.38       21.88      5.93 o 
   4   2  -9      144.26      163.39     15.70 o 
   5   2  -9       34.32       50.90     20.28 o 
   6   2  -9       95.88       92.47     13.09 o 
   7   2  -9        1.54       15.22      8.98 o 
   8   2  -9        1.66       -2.73      3.91 o 
   9   2  -9       20.40       20.38      6.33 o 
  10   2  -9       14.53       17.56      6.91 o 
  11   2  -9        1.00        2.39      3.20 o 
   0   3  -9      121.26      121.20     18.34 o 
   1   3  -9        8.52       19.99     10.53 o 
   2   3  -9       76.63       86.12     11.55 o 
   3   3  -9       14.83       21.05      5.87 o 
   4   3  -9       26.27       24.13      5.84 o 
   0   0  -8      460.62      445.23     32.40 o 
   2   0  -8      117.57      120.09     10.30 o 
   4   0  -8      176.44      181.80     14.30 o 
   6   0  -8        7.05        2.07      2.75 o 
   8   0  -8      111.47      115.41     16.40 o 
  10   0  -8      100.19      115.26     14.45 o 
  12   0  -8      270.05      234.02     23.78 o 
  14   0  -8       33.20       37.18      9.94 o 
  16   0  -8       60.95       41.28     10.51 o 
  18   0  -8       50.40       63.86     19.36 o 
   1   1  -8       32.79       27.66      4.09 o 
   2   1  -8      132.13      151.60     12.52 o 
   3   1  -8      110.51      109.61     11.62 o 
   4   1  -8       23.83       21.87      4.44 o 
   5   1  -8       25.14       54.02     13.88 o 
   6   1  -8      194.89      191.02     11.90 o 
   7   1  -8       15.09       33.76     12.47 o 
   8   1  -8      147.83      153.41     10.48 o 
   9   1  -8       34.70       34.82      5.40 o 
  10   1  -8       60.55       68.08      6.86 o 
  11   1  -8        7.06        1.70      3.26 o 
  12   1  -8       29.03       28.42      5.90 o 
  13   1  -8       12.65       16.69      4.58 o 
  14   1  -8        8.08       17.60      5.35 o 
  15   1  -8        6.78        3.90      4.04 o 
  16   1  -8      268.82      269.48     20.60 o 
  17   1  -8       54.71       57.15      9.97 o 
  18   1  -8       68.35       72.04      9.91 o 
   0   2  -8      121.03      126.76     16.38 o 
   1   2  -8       16.48       16.22      4.92 o 
   2   2  -8      112.08      100.32      8.18 o 
   3   2  -8       11.02       10.61      3.27 o 
   4   2  -8      168.70      166.73     11.65 o 
   5   2  -8       23.07       38.79      8.69 o 
   6   2  -8        4.04        0.63      2.17 o 
   7   2  -8       19.35       20.50      5.06 o 
   8   2  -8        0.66        4.28      3.03 o 
   9   2  -8        2.55        0.80      2.83 o 
  10   2  -8      119.52      121.06     10.59 o 
  11   2  -8        0.80       -1.69      2.18 o 
  12   2  -8       67.29       70.85      7.59 o 
  13   2  -8       19.31       19.79      6.77 o 
  14   2  -8       22.30       22.03      5.59 o 
  15   2  -8        5.59        4.17      3.53 o 
  16   2  -8        2.60        3.77      4.13 o 
  17   2  -8        3.51        3.80      3.63 o 
   1   3  -8       24.70       27.26      5.85 o 
   2   3  -8      152.53      157.81     14.09 o 
   3   3  -8        1.23        7.03      5.51 o 
   4   3  -8       38.59       37.51      6.77 o 
   5   3  -8       13.90       18.62      5.41 o 
   6   3  -8      142.89      132.11     12.22 o 
   7   3  -8        7.38       15.52      4.07 o 
   8   3  -8       53.25       48.26      9.24 o 
   9   3  -8        2.54        6.20      8.85 o 
  10   3  -8       61.46       57.16     11.81 o 
  11   3  -8       12.64       13.19      5.81 o 
  12   3  -8        4.31        7.74      5.25 o 
  13   3  -8        3.21        6.50      4.85 o 
   0   4  -8      102.46       87.63     14.64 o 
   1   4  -8       13.44       23.87      6.42 o 
   2   4  -8       39.43       39.82      7.85 o 
   3   4  -8       45.67       33.18      8.85 o 
   4   4  -8       43.88       38.17      9.31 o 
   5   4  -8        8.39       10.80      6.66 o 
   6   4  -8        8.51        9.00      5.68 o 
   2   0  -7      524.11      538.34     26.60 o 
   4   0  -7      648.20      674.23     33.64 o 
   6   0  -7      300.17      327.21     27.42 o 
   8   0  -7      873.88      891.92     42.04 o 
  10   0  -7       85.42       80.14     11.21 o 
  12   0  -7      158.45      155.76     17.85 o 
  14   0  -7      131.66      144.19     16.41 o 
  16   0  -7      370.99      397.52     33.59 o 
  18   0  -7       73.48       60.92     11.89 o 
  20   0  -7       29.49       37.50      9.74 o 
  22   0  -7       26.77       27.90      9.66 o 
   0   1  -7      545.54      571.68     28.90 o 
   1   1  -7       24.97       30.67      3.58 o 
   2   1  -7      359.58      380.80     24.07 o 
   3   1  -7        4.04       19.61      4.50 o 
   4   1  -7      249.98      261.63     10.28 o 
   5   1  -7       60.59       59.85      6.56 o 
   6   1  -7       55.02       54.97      5.18 o 
   7   1  -7       35.01       43.86      5.71 o 
   8   1  -7      278.16      280.73     14.41 o 
   9   1  -7       23.15       33.91      5.69 o 
  10   1  -7      186.93      196.12     12.53 o 
  11   1  -7        8.72       50.41     17.03 o 
  12   1  -7      119.99      132.41      9.81 o 
  13   1  -7        2.24        6.45      5.28 o 
  14   1  -7      208.27      202.54     14.83 o 
  15   1  -7        5.56        5.11      4.26 o 
  16   1  -7        1.01        0.56      2.30 o 
  17   1  -7        8.10        8.79      3.79 o 
  18   1  -7        7.65       14.17      5.00 o 
  19   1  -7       23.09       16.14      5.17 o 
  20   1  -7      152.45      154.74     14.70 o 
  21   1  -7        6.36        4.30      4.29 o 
  22   1  -7       83.79       88.69     10.96 o 
   1   2  -7       12.11       13.87      2.69 o 
   2   2  -7      390.69      418.06     18.17 o 
   3   2  -7       21.76       25.90      4.09 o 
   4   2  -7       44.33       52.33      5.16 o 
   5   2  -7        9.21       10.86      3.10 o 
   6   2  -7      281.48      300.53     15.47 o 
   7   2  -7       11.87       12.67      2.52 o 
   8   2  -7      335.09      357.46     17.76 o 
   9   2  -7       23.88       19.87      4.19 o 
  10   2  -7       20.77       20.82      3.40 o 
  11   2  -7        0.24        1.08      2.06 o 
  12   2  -7       13.30       13.94      2.92 o 
  13   2  -7        2.52        1.87      2.08 o 
  14   2  -7       82.88       86.50      7.62 o 
  15   2  -7        6.07       15.73      4.63 o 
  16   2  -7      126.25      140.42     11.06 o 
  17   2  -7       23.02       34.07      8.49 o 
  18   2  -7       27.89       29.07      6.20 o 
  19   2  -7       14.30       16.80      5.96 o 
  20   2  -7       59.29       51.41      9.15 o 
   0   3  -7       53.40       67.80     10.98 o 
   1   3  -7        0.59        6.26      5.06 o 
   2   3  -7      603.63      573.90     30.30 o 
   3   3  -7       11.07       20.79      5.28 o 
   4   3  -7       72.12       75.71      7.79 o 
   5   3  -7       10.90       11.32      3.00 o 
   6   3  -7       61.30       45.40      5.95 o 
   7   3  -7       13.58       24.09      4.18 o 
   8   3  -7      103.67      112.93      8.16 o 
   9   3  -7        7.99       15.36      4.22 o 
  10   3  -7      208.29      196.72     15.11 o 
  11   3  -7        1.27        3.14      3.10 o 
  12   3  -7      136.22      126.60     11.57 o 
  13   3  -7        1.95        1.23      2.29 o 
  14   3  -7       11.23       14.73      4.67 o 
  15   3  -7       24.20       24.37      5.65 o 
  16   3  -7       46.50       41.06      8.64 o 
  17   3  -7        1.67        4.77      3.71 o 
  18   3  -7       59.00       62.80     15.06 o 
   1   4  -7       64.70       61.48      8.19 o 
   2   4  -7      133.46      128.88     11.92 o 
   3   4  -7        9.38       12.23      4.08 o 
   4   4  -7      113.41      116.82     10.79 o 
   5   4  -7       38.59       35.85      8.42 o 
   6   4  -7       93.37       97.19      9.67 o 
   7   4  -7        3.98       26.25     11.83 o 
   8   4  -7      133.24      132.26     12.01 o 
   9   4  -7       11.48       18.63      4.82 o 
  10   4  -7        2.22        1.71      3.17 o 
  11   4  -7        2.30        1.03      2.83 o 
  12   4  -7       29.98       29.37      6.13 o 
  13   4  -7       11.98       10.42      4.41 o 
   0   0  -6     1668.21     1705.21    123.02 o 
   2   0  -6     1265.25     1307.03     45.08 o 
   4   0  -6      369.95      390.69     19.49 o 
   6   0  -6      218.79      208.88     15.89 o 
   8   0  -6      119.92      115.99      8.52 o 
  10   0  -6      798.07      827.55     35.77 o 
  12   0  -6      367.46      370.08     20.59 o 
  14   0  -6      981.90      990.32     63.42 o 
  16   0  -6       32.24       35.19      8.19 o 
  18   0  -6      193.15      162.94     16.93 o 
  20   0  -6      450.63      420.73     37.11 o 
  22   0  -6        6.88       21.41     12.08 o 
  24   0  -6       47.56       38.14     10.96 o 
   1   1  -6        9.84       11.38      2.35 o 
   2   1  -6        7.84        9.19      2.10 o 
   3   1  -6       52.94       59.35      4.12 o 
   4   1  -6      939.84      978.35     26.55 o 
   5   1  -6       30.89       33.14      3.34 o 
   6   1  -6      586.82      600.31     18.69 o 
   7   1  -6       30.13       29.60      4.82 o 
   8   1  -6      759.18      733.51     23.90 o 
   9   1  -6        9.69       15.06      2.50 o 
  10   1  -6      233.89      222.84      9.60 o 
  11   1  -6       26.69       54.82     15.89 o 
  12   1  -6       19.26       19.03      2.85 o 
  13   1  -6       44.06       53.96      8.16 o 
  14   1  -6      504.90      499.19     20.35 o 
  15   1  -6       10.77       14.05      3.73 o 
  16   1  -6       38.11       42.09      5.87 o 
  17   1  -6        6.57       13.71      4.74 o 
  18   1  -6      174.02      169.06     13.32 o 
  19   1  -6       16.41       16.32      4.42 o 
  20   1  -6      120.67      126.56     12.09 o 
  21   1  -6        2.58        2.19      5.65 o 
  22   1  -6       12.42       13.58      6.97 o 
  23   1  -6        8.59       13.83      9.95 o 
  24   1  -6       10.20        5.99      4.78 o 
  25   1  -6        1.39        0.14      3.30 o 
   0   2  -6      506.34      475.97     28.96 o 
   1   2  -6        4.31        5.05      2.32 o 
   2   2  -6      835.75      848.70     25.40 o 
   3   2  -6        0.07        0.78      1.42 o 
   4   2  -6      113.00      113.15      6.26 o 
   5   2  -6       30.11       34.89      3.59 o 
   6   2  -6       13.39       12.65      2.55 o 
   7   2  -6       18.73       18.15      3.11 o 
   8   2  -6      187.54      175.96      8.48 o 
   9   2  -6        6.00        9.31      2.30 o 
  10   2  -6       45.88       52.02      4.48 o 
  11   2  -6        9.88       11.11      2.88 o 
  12   2  -6      437.41      433.39     17.48 o 
  13   2  -6        2.70        4.98      2.38 o 
  14   2  -6      213.96      198.64      9.80 o 
  15   2  -6       27.56       36.42      5.76 o 
  16   2  -6      153.77      136.97      8.85 o 
  17   2  -6        6.91       10.38      3.92 o 
  18   2  -6        3.44        5.44      2.34 o 
  19   2  -6       16.59       13.56      3.33 o 
  20   2  -6      135.95      132.81     12.24 o 
  21   2  -6       12.19       16.91      7.76 o 
  22   2  -6       58.99       30.09     32.99 o 
  23   2  -6       15.41       27.48     12.71 o 
   1   3  -6        5.60        8.70      3.04 o 
   2   3  -6       28.07       23.03      4.59 o 
   3   3  -6       21.67       22.38      3.93 o 
   4   3  -6      725.57      718.93     29.29 o 
   5   3  -6        3.30        1.24      3.22 o 
   6   3  -6      378.15      369.95     17.57 o 
   7   3  -6       19.66       23.21      3.89 o 
   8   3  -6      324.08      317.96     15.17 o 
   9   3  -6        0.05        1.15      2.42 o 
  10   3  -6       71.28       65.02      7.01 o 
  11   3  -6        1.60        0.52      2.17 o 
  12   3  -6       52.94       48.91      5.96 o 
  13   3  -6        2.60        1.82      2.65 o 
  14   3  -6      230.46      227.92     14.70 o 
  15   3  -6       15.44       18.67      5.54 o 
  16   3  -6       31.31       29.30      5.49 o 
  17   3  -6        0.52        3.85      2.96 o 
  18   3  -6       48.23       42.60      6.71 o 
  19   3  -6       28.00       23.79      5.54 o 
  20   3  -6       90.07       86.55     12.06 o 
  21   3  -6        8.62       10.53      6.44 o 
   0   4  -6      231.36      237.31     20.91 o 
   1   4  -6       25.43       35.34      5.67 o 
   2   4  -6      282.77      263.96     16.11 o 
   3   4  -6       20.58       20.98      4.03 o 
   4   4  -6        2.46        4.40      2.68 o 
   5   4  -6        1.28        1.02      2.11 o 
   6   4  -6       24.02       23.08      5.12 o 
   7   4  -6       28.28       30.64      5.68 o 
   8   4  -6       72.36       66.91      7.59 o 
   9   4  -6        9.27       10.57      4.13 o 
  10   4  -6      101.17      103.87     10.06 o 
  11   4  -6       27.61       31.95      5.98 o 
  12   4  -6      106.14       99.69     12.02 o 
  13   4  -6        5.24        6.87      3.64 o 
  14   4  -6       86.78       91.83     10.14 o 
  15   4  -6        5.29       -0.43      3.65 o 
  16   4  -6        9.41       12.08      5.08 o 
  17   4  -6       29.30       29.06      6.98 o 
   1   5  -6        2.58        5.51      5.05 o 
   2   5  -6       11.44        8.64      3.95 o 
   3   5  -6       22.36       23.85      6.65 o 
   4   5  -6       88.00       93.79     11.70 o 
   5   5  -6       26.37       28.83      7.57 o 
   6   5  -6       55.74       58.39      8.69 o 
   7   5  -6        3.73        8.72      6.85 o 
   8   5  -6       97.60       85.05     11.92 o 
   9   5  -6        6.06       20.80      8.91 o 
  10   5  -6        0.76        0.37      3.83 o 
   2   0  -5      142.45      141.57      6.95 o 
   4   0  -5     2316.14     1921.62    275.04 o 
   6   0  -5     3544.10     3060.17    257.58 o 
   8   0  -5      371.85      392.87     12.30 o 
  10   0  -5      179.56      181.57      7.50 o 
  12   0  -5       42.22       49.15      3.03 o 
  14   0  -5      574.57      571.92     18.60 o 
  16   0  -5      278.59      289.18     21.57 o 
  18   0  -5      205.13      204.26     18.14 o 
  20   0  -5      498.00      488.93     37.35 o 
  22   0  -5       85.51       91.63     14.05 o 
  24   0  -5       34.12       43.36     10.54 o 
  26   0  -5       56.61       53.59     10.38 o 
   0   1  -5     1465.54     1472.92     56.34 o 
   1   1  -5      173.25      184.11      7.23 o 
   2   1  -5      893.16      937.52     22.57 o 
   3   1  -5       34.48       41.22      2.69 o 
   4   1  -5      121.27      139.76      4.80 o 
   5   1  -5       52.70       58.52      2.78 o 
   6   1  -5      483.71      497.69     12.79 o 
   7   1  -5       35.67       37.10      2.89 o 
   8   1  -5       74.49       84.79      5.46 o 
   9   1  -5       33.00       43.75      8.98 o 
  10   1  -5      669.19      697.94     24.33 o 
  11   1  -5       33.19       29.64      4.73 o 
  12   1  -5     1097.88     1084.40     37.56 o 
  13   1  -5       31.93       64.02     21.72 o 
  14   1  -5      560.48      546.73     21.33 o 
  15   1  -5       98.45      119.41     23.15 o 
  16   1  -5      242.12      208.81     21.68 o 
  17   1  -5       98.00      108.56     11.02 o 
  18   1  -5      195.72      184.26     19.51 o 
  19   1  -5        2.10        1.05      1.85 o 
  20   1  -5       88.39       86.17      7.04 o 
  21   1  -5       26.52       26.80      3.90 o 
  22   1  -5      115.96      114.82     10.19 o 
  23   1  -5        2.13        4.08      3.24 o 
  24   1  -5      105.95      115.81     11.27 o 
  25   1  -5        0.92        4.54      3.93 o 
  26   1  -5       36.86       51.32      9.38 o 
  27   1  -5        6.29       10.00      5.43 o 
   1   2  -5      276.21      279.54     10.68 o 
   2   2  -5      229.65      228.87      7.28 o 
   3   2  -5       37.20       36.71      2.60 o 
   4   2  -5      939.28      957.85     27.80 o 
   5   2  -5       16.58       19.69      2.43 o 
   6   2  -5      632.41      654.71     20.57 o 
   7   2  -5       14.73       17.56      2.61 o 
   8   2  -5      302.83      294.33     10.40 o 
   9   2  -5        4.15        6.21      2.15 o 
  10   2  -5      312.17      312.85     12.24 o 
  11   2  -5       13.78       17.91      3.03 o 
  12   2  -5       32.27       35.66      3.92 o 
  13   2  -5       63.03       65.99      5.24 o 
  14   2  -5      139.53      141.53      8.00 o 
  15   2  -5       27.53       30.14      4.82 o 
  16   2  -5      147.41      151.64      8.62 o 
  17   2  -5        5.89       11.18      2.57 o 
  18   2  -5      311.34      297.83     14.25 o 
  19   2  -5       33.50       34.56      5.63 o 
  20   2  -5      147.06      145.43     10.12 o 
  21   2  -5        2.23        1.87      3.22 o 
  22   2  -5       29.38       25.07      5.39 o 
  23   2  -5        1.22        0.44      2.82 o 
  24   2  -5      105.41       90.47     14.57 o 
  25   2  -5        3.29       -1.19      5.01 o 
   0   3  -5     1651.21     1719.60     73.25 o 
   1   3  -5       54.89       55.51      4.78 o 
   2   3  -5      436.47      437.68     17.83 o 
   3   3  -5       10.13       13.65      2.53 o 
   4   3  -5      171.66      171.96      8.79 o 
   5   3  -5        9.48       10.46      2.46 o 
   6   3  -5       21.46       22.16      3.33 o 
   7   3  -5       51.34       50.84      4.42 o 
   8   3  -5      203.39      198.48     11.57 o 
   9   3  -5       31.39       34.00      7.92 o 
  10   3  -5      334.12      352.53     18.16 o 
  11   3  -5        5.06        3.48      3.56 o 
  12   3  -5      444.49      453.06     24.11 o 
  13   3  -5       24.05       31.59      5.50 o 
  14   3  -5      368.34      366.27     20.71 o 
  15   3  -5       21.51       18.20      5.50 o 
  16   3  -5        0.90        5.64      2.97 o 
  17   3  -5       13.90       15.83      4.32 o 
  18   3  -5       16.08       22.81      5.27 o 
  19   3  -5        9.04       16.21      4.71 o 
  20   3  -5      119.46      114.75     11.04 o 
  21   3  -5        3.90        2.99      3.80 o 
  22   3  -5       56.79       55.57      8.01 o 
  23   3  -5       23.44       25.70      6.51 o 
   1   4  -5       20.72       18.33      2.76 o 
   2   4  -5       46.96       50.23      5.05 o 
   3   4  -5       35.92       37.56      4.49 o 
   4   4  -5      359.16      367.69     16.98 o 
   5   4  -5      132.48      135.26     10.06 o 
   6   4  -5      474.16      417.25     25.27 o 
   7   4  -5       22.63       25.82      4.82 o 
   8   4  -5      117.09      110.57      9.96 o 
   9   4  -5       31.18       48.44     15.97 o 
  10   4  -5       71.45       71.65      7.59 o 
  11   4  -5       23.76       29.70      5.37 o 
  12   4  -5       51.39       45.58      6.68 o 
  13   4  -5        0.54        4.04      2.81 o 
  14   4  -5      187.17      179.93     14.85 o 
  15   4  -5       51.70      112.09     34.55 o 
  16   4  -5       65.12       61.31      8.72 o 
  17   4  -5       39.04       35.47      7.25 o 
  18   4  -5       56.37       59.77      8.30 o 
  19   4  -5       40.04       42.38      7.31 o 
  20   4  -5       69.73       66.60     10.03 o 
   0   5  -5       47.04       49.99      9.31 o 
   1   5  -5       59.07       39.78     13.27 o 
   2   5  -5      133.61      144.71     14.47 o 
   3   5  -5       21.92       19.78      4.69 o 
   4   5  -5        3.54        8.71      3.50 o 
   5   5  -5       14.55       10.58      5.22 o 
   6   5  -5       20.45       28.15      6.37 o 
   7   5  -5        1.29        4.20      3.04 o 
   8   5  -5        4.61        9.08      4.58 o 
   9   5  -5       12.47       14.18      5.44 o 
  10   5  -5       74.46       71.78     11.10 o 
  11   5  -5       23.37       42.53      8.84 o 
  12   5  -5       63.77       64.49      9.69 o 
  13   5  -5       18.29       33.67     11.24 o 
  14   5  -5       23.12       30.09      6.86 o 
   0   0  -4     3179.20     3199.11    178.51 o 
   2   0  -4     1065.31     1145.46     60.74 o 
   4   0  -4      511.88      527.18     23.20 o 
   6   0  -4      219.90      226.87      6.91 o 
   8   0  -4     2569.73     2620.87     60.10 o 
  10   0  -4     2700.78     2578.16     61.24 o 
  12   0  -4     1136.63     1151.35     31.27 o 
  14   0  -4      254.57      230.45      9.26 o 
  16   0  -4      847.02      816.38     26.61 o 
  18   0  -4      614.98      610.33     22.02 o 
  20   0  -4      104.07       99.58      8.43 o 
  22   0  -4      357.68      373.46     29.44 o 
  24   0  -4       99.06      118.91     13.76 o 
  26   0  -4        9.12       10.95      5.95 o 
  28   0  -4       27.61       30.36     12.00 o 
   1   1  -4     1069.22     1123.19     25.92 o 
   2   1  -4      887.81      912.03     17.51 o 
   3   1  -4       62.39       72.87      2.76 o 
   4   1  -4      312.84      316.71      7.19 o 
   5   1  -4      538.85      566.59     11.48 o 
   6   1  -4     1644.19     1685.94     29.81 o 
   7   1  -4      435.03      469.83     25.48 o 
   8   1  -4       93.79       84.32      2.50 o 
   9   1  -4        2.24        6.84      2.60 o 
  10   1  -4      610.07      609.37     16.78 o 
  11   1  -4       39.77       53.83      9.32 o 
  12   1  -4      221.34      246.28      8.98 o 
  13   1  -4      249.59      252.39      9.49 o 
  14   1  -4       62.72       72.34      4.53 o 
  15   1  -4      166.75      172.49      8.22 o 
  16   1  -4      850.81      866.27     27.47 o 
  17   1  -4       75.27       82.02      6.29 o 
  18   1  -4      414.19      417.37     15.74 o 
  19   1  -4      112.54      112.45      7.19 o 
  20   1  -4      291.60      251.16     11.67 o 
  21   1  -4       24.11       33.38      7.37 o 
  22   1  -4       14.16       16.44      3.14 o 
  23   1  -4        2.49        1.49      2.06 o 
  24   1  -4       63.77       61.08      6.62 o 
  25   1  -4        1.84        0.63      2.10 o 
  26   1  -4       24.42       18.70      5.39 o 
  27   1  -4        3.48        0.38      4.82 o 
  28   1  -4       77.18       80.04     16.61 o 
   0   2  -4     2056.82     2028.94     68.83 o 
   1   2  -4      283.48      258.50      9.09 o 
   2   2  -4      152.34      152.15      5.47 o 
   3   2  -4      213.04      222.64      7.54 o 
   4   2  -4       51.37       51.33      3.16 o 
   5   2  -4      131.76      137.27      5.75 o 
   6   2  -4      131.95      153.75      6.29 o 
   7   2  -4      127.94      117.69      4.71 o 
   8   2  -4      360.61      389.02     13.25 o 
   9   2  -4       29.81       30.20      3.39 o 
  10   2  -4      981.42      984.03     28.36 o 
  11   2  -4       46.98       60.67      6.92 o 
  12   2  -4      416.17      408.60     14.38 o 
  13   2  -4        5.55        9.69      3.99 o 
  14   2  -4      424.90      394.66     14.44 o 
  15   2  -4       41.73       55.80      4.85 o 
  16   2  -4      197.96      193.51     10.09 o 
  17   2  -4       33.35       32.45      4.90 o 
  18   2  -4       28.84       41.79      5.51 o 
  19   2  -4        9.20       15.62      3.38 o 
  20   2  -4       30.11       27.01      4.07 o 
  21   2  -4        8.88       13.80      4.00 o 
  22   2  -4       77.92       80.51      8.51 o 
  23   2  -4       38.90       41.99      6.01 o 
  24   2  -4      198.53      196.51     15.62 o 
  25   2  -4       22.08       17.35      6.23 o 
  26   2  -4       27.75       30.77      7.99 o 
  27   2  -4        2.12        5.78      5.76 o 
   1   3  -4       31.33       31.06      2.99 o 
   2   3  -4      630.99      620.27     18.98 o 
   3   3  -4      140.78      139.10      7.06 o 
   4   3  -4      458.33      471.19     16.71 o 
   5   3  -4       16.90       23.76      5.61 o 
   6   3  -4      925.03      810.00     66.88 o 
   7   3  -4      126.33      129.37      6.80 o 
   8   3  -4      310.09      309.73     12.89 o 
   9   3  -4       78.38       73.69      5.51 o 
  10   3  -4      219.95      201.10     12.35 o 
  11   3  -4       11.16       14.17      4.19 o 
  12   3  -4      176.57      160.55     10.25 o 
  13   3  -4       32.93       50.77     13.87 o 
  14   3  -4      122.51      127.50      9.50 o 
  15   3  -4       66.12      100.58     16.39 o 
  16   3  -4      625.02      608.04     29.23 o 
  17   3  -4      100.80       94.76      9.16 o 
  18   3  -4       94.29      106.53     10.37 o 
  19   3  -4        1.27       12.23      9.02 o 
  20   3  -4       14.40       20.83      4.99 o 
  21   3  -4       27.44       32.84      6.80 o 
  22   3  -4       40.24       41.33      6.86 o 
  23   3  -4        2.99       12.83      4.47 o 
  24   3  -4       81.45       80.68      9.23 o 
  25   3  -4        2.67       -1.50      3.71 o 
   0   4  -4      883.06      874.73     40.19 o 
   1   4  -4      463.52      455.67     17.07 o 
   2   4  -4       97.80       95.50      6.01 o 
   3   4  -4       10.53        6.50      2.13 o 
   4   4  -4       71.91       56.27      7.81 o 
   5   4  -4      133.27      127.75      8.52 o 
   6   4  -4       54.82       46.35      5.05 o 
   7   4  -4        7.06       12.32      4.34 o 
   8   4  -4      281.35      284.47     15.83 o 
   9   4  -4       38.08       39.27      5.48 o 
  10   4  -4      530.13      534.20     28.25 o 
  11   4  -4        3.59       14.54      4.38 o 
  12   4  -4      190.24      212.80     14.92 o 
  13   4  -4      103.12       97.31      9.94 o 
  14   4  -4       59.33       74.53     13.89 o 
  15   4  -4        4.78       25.49     12.51 o 
  16   4  -4       25.71       21.02      5.60 o 
  17   4  -4       18.19       12.64      4.53 o 
  18   4  -4       96.17       97.91     10.45 o 
  19   4  -4       22.40       43.70     11.95 o 
  20   4  -4        4.84        8.13      4.40 o 
  21   4  -4       22.20       20.60      5.86 o 
  22   4  -4       66.97       64.69      9.59 o 
   1   5  -4       12.23       16.73      3.51 o 
   2   5  -4      125.77      130.07     12.23 o 
   3   5  -4       45.56       36.25      6.35 o 
   4   5  -4       56.14       55.28      6.35 o 
   5   5  -4       62.37       70.57      7.89 o 
   6   5  -4      239.52      260.43     17.23 o 
   7   5  -4      103.46       94.57      9.55 o 
   8   5  -4       20.31       38.02     11.38 o 
   9   5  -4       10.40        5.48      3.47 o 
  10   5  -4       62.84       50.07      7.13 o 
  11   5  -4        1.35        7.32      4.23 o 
  12   5  -4        3.48        5.02      3.62 o 
  13   5  -4        0.45        5.31      3.46 o 
  14   5  -4       26.58       32.71      6.41 o 
  15   5  -4        4.80        5.50      4.14 o 
  16   5  -4       56.74       52.54      9.08 o 
  17   5  -4       53.74       53.46      8.40 o 
   0   6  -4       85.87       93.77     25.22 o 
   1   6  -4       23.04       29.65      7.08 o 
   2   6  -4       46.16       33.50      8.83 o 
   3   6  -4       23.14       23.29      8.50 o 
   4   6  -4       10.52       15.77      8.36 o 
   5   6  -4        0.75        0.20      3.97 o 
   6   6  -4        1.89        1.31      3.93 o 
   7   6  -4       15.01       17.38      8.83 o 
   8   6  -4       45.62       48.23     10.92 o 
   2   0  -3     7828.98     7249.90    185.53 o 
   4   0  -3     1522.10     1263.63    105.51 o 
   6   0  -3       12.00       12.82      3.09 o 
   8   0  -3      254.96      269.60      7.10 o 
  10   0  -3       33.92       39.56      2.27 o 
  12   0  -3       31.99       32.74      2.46 o 
  14   0  -3      790.84      733.78     26.28 o 
  16   0  -3     1514.60     1575.04     56.21 o 
  18   0  -3     1401.26     1394.68     47.03 o 
  20   0  -3       30.61       30.56      3.86 o 
  22   0  -3       53.76       50.21      5.19 o 
  24   0  -3      147.78      135.72     11.97 o 
  26   0  -3      218.85      223.93     17.73 o 
  28   0  -3       90.57      120.09     15.16 o 
   0   1  -3     4391.49     4509.70    116.43 o 
   1   1  -3      499.12      472.79     16.68 o 
   2   1  -3        3.19        4.29      0.75 o 
   3   1  -3     1514.16     1587.38     24.75 o 
   4   1  -3      480.11      488.97      8.51 o 
   5   1  -3       35.85       43.43      1.39 o 
   6   1  -3      177.99      183.64      3.47 o 
   7   1  -3       42.67       51.21      4.41 o 
   8   1  -3     1412.33     1369.69     22.47 o 
   9   1  -3      323.51      341.35      6.94 o 
  10   1  -3      913.29      893.61     17.14 o 
  11   1  -3      622.06      673.48     19.05 o 
  12   1  -3     1655.90     1769.32     36.25 o 
  13   1  -3       38.49       35.54      2.81 o 
  14   1  -3      310.56      316.84      9.32 o 
  15   1  -3        9.80       10.00      1.81 o 
  16   1  -3      150.84      156.64      6.29 o 
  17   1  -3       12.01       13.14      2.31 o 
  18   1  -3      326.90      310.41     11.48 o 
  19   1  -3       90.66      103.44      9.09 o 
  20   1  -3      181.68      194.39      8.69 o 
  21   1  -3       83.15       80.20      5.55 o 
  22   1  -3      656.78      639.57     22.30 o 
  23   1  -3       24.71       40.60      6.87 o 
  24   1  -3      191.95      211.11     12.11 o 
  25   1  -3        9.63        6.07      2.79 o 
  26   1  -3       18.26       35.69      6.66 o 
  27   1  -3        0.25        0.21      3.58 o 
  28   1  -3        6.65        5.69      3.95 o 
  29   1  -3        3.22        5.90      5.22 o 
   1   2  -3      492.85      522.95     13.07 o 
   2   2  -3     1291.48     1303.30     29.30 o 
   3   2  -3      438.07      464.83     12.93 o 
   4   2  -3       32.21       35.40      2.78 o 
   5   2  -3      177.62      188.34      6.47 o 
   6   2  -3       52.61       66.49      1.96 o 
   7   2  -3      174.58      173.97      6.40 o 
   8   2  -3      208.33      225.56      8.26 o 
   9   2  -3      338.28      325.48     12.95 o 
  10   2  -3      120.24      116.05      3.97 o 
  11   2  -3       33.68       31.23      2.03 o 
  12   2  -3      133.65      137.15      4.88 o 
  13   2  -3       76.14       71.80      3.49 o 
  14   2  -3       18.20       21.36      2.48 o 
  15   2  -3      228.54      230.02      9.03 o 
  16   2  -3     1369.20     1434.87     38.77 o 
  17   2  -3      108.10       98.40      7.77 o 
  18   2  -3      528.89      557.34     21.37 o 
  19   2  -3       38.62       43.01      5.88 o 
  20   2  -3      106.33      106.99      7.04 o 
  21   2  -3        1.09        9.16      4.10 o 
  22   2  -3       39.62       41.89      5.85 o 
  23   2  -3       37.31       33.08      5.98 o 
  24   2  -3       15.60       15.69      4.38 o 
  25   2  -3        5.17        5.80      3.00 o 
  26   2  -3      178.24      179.93     14.13 o 
  27   2  -3        3.93        1.05      3.29 o 
  28   2  -3       59.60       65.74     10.11 o 
   0   3  -3      413.30      399.49     17.93 o 
   1   3  -3      126.66      131.70      5.34 o 
   2   3  -3      152.86      142.29      5.91 o 
   3   3  -3      127.01      131.65      6.48 o 
   4   3  -3      548.22      560.50     17.97 o 
   5   3  -3      585.14      609.29     18.68 o 
   6   3  -3       64.79       71.82      3.29 o 
   7   3  -3       43.12       43.06      2.84 o 
   8   3  -3      569.18      544.06     13.99 o 
   9   3  -3       83.15       79.06      3.63 o 
  10   3  -3      948.82      899.31     35.98 o 
  11   3  -3        8.70       21.83      5.69 o 
  12   3  -3      678.49      734.89     36.11 o 
  13   3  -3       33.00       28.21      5.06 o 
  14   3  -3      138.28      162.28     11.00 o 
  15   3  -3       38.75      125.29     39.12 o 
  16   3  -3        6.88       21.69      6.60 o 
  17   3  -3       14.45       18.17      4.11 o 
  18   3  -3      133.79      116.14      9.36 o 
  19   3  -3       34.94       80.87     19.93 o 
  20   3  -3      166.47      154.06     11.93 o 
  21   3  -3       24.28       48.67     11.08 o 
  22   3  -3      170.65      183.99     14.50 o 
  23   3  -3       17.83       26.80      6.13 o 
  24   3  -3      152.53      152.94     13.23 o 
  25   3  -3       34.68       34.35      6.32 o 
  26   3  -3        7.38       12.75      5.09 o 
   1   4  -3       67.52       74.14      5.02 o 
   2   4  -3      366.06      358.72     15.14 o 
   3   4  -3      688.25      704.27     23.23 o 
   4   4  -3      164.03      173.03      7.84 o 
   5   4  -3       65.06       67.02      4.92 o 
   6   4  -3      254.26      264.13     11.06 o 
   7   4  -3      227.51      222.91      9.83 o 
   8   4  -3      322.81      321.25     17.72 o 
   9   4  -3       74.24       71.97      6.94 o 
  10   4  -3       25.34       25.13      4.78 o 
  11   4  -3       50.90       41.22      5.81 o 
  12   4  -3       57.79       60.51      7.18 o 
  13   4  -3       68.98       73.29      7.75 o 
  14   4  -3      125.89      127.99     10.76 o 
  15   4  -3       21.13       37.02     15.20 o 
  16   4  -3      415.37      407.90     26.45 o 
  17   4  -3      246.64      409.72     87.20 o 
  18   4  -3      182.57      284.87     44.07 o 
  19   4  -3       79.09      157.49     37.33 o 
  20   4  -3        8.83       11.68      4.29 o 
  21   4  -3       36.78       39.65      7.14 o 
  22   4  -3       12.70       18.89      5.56 o 
  23   4  -3        8.35        5.63      4.97 o 
   0   5  -3       83.92       88.60      8.02 o 
   1   5  -3      152.71      134.98      9.65 o 
   2   5  -3       79.78       87.98      6.14 o 
   3   5  -3       76.60       78.40      7.53 o 
   4   5  -3      105.66      112.85      9.70 o 
   5   5  -3       30.00       32.33      5.26 o 
   6   5  -3       22.32       23.21      4.48 o 
   7   5  -3       23.77       23.93      5.31 o 
   8   5  -3       42.64       41.48      7.50 o 
   9   5  -3       70.91       70.93      9.73 o 
  10   5  -3      138.01      126.64     12.37 o 
  11   5  -3       23.77       27.90      6.74 o 
  12   5  -3      138.83      136.09     11.28 o 
  13   5  -3       29.57       61.52     21.50 o 
  14   5  -3       42.52       49.52      7.86 o 
  15   5  -3       19.56       30.95      6.39 o 
  16   5  -3        3.80       12.99      4.75 o 
  17   5  -3        4.91        9.39      3.92 o 
  18   5  -3       39.71       46.82      8.30 o 
  19   5  -3        3.08        8.70      7.86 o 
   1   6  -3      163.84      145.98     14.81 o 
   2   6  -3       58.34       70.77      9.70 o 
   3   6  -3        2.73        7.57      3.99 o 
   4   6  -3       39.10       45.85     10.01 o 
   5   6  -3       36.90       37.64      9.48 o 
   6   6  -3       38.15       42.30      6.97 o 
   7   6  -3        4.18        4.07      2.96 o 
   8   6  -3       68.70       74.50      9.66 o 
   9   6  -3       26.49       29.91      6.30 o 
  10   6  -3        6.70       14.30      4.52 o 
  11   6  -3        4.78        4.04      3.76 o 
   0   0  -2     1207.05     1138.01     44.73 o 
   2   0  -2    19385.24    14241.32    216.04 o 
   4   0  -2     1035.10      965.04     16.12 o 
   6   0  -2     3992.84     3874.43     67.12 o 
   8   0  -2     5885.57     5216.19    177.84 o 
  10   0  -2     1566.79     1484.37     39.41 o 
  12   0  -2     1795.02     1706.55    125.53 o 
  14   0  -2      481.93      483.84     21.91 o 
  16   0  -2      163.26      184.72     10.21 o 
  18   0  -2       89.43       96.51      8.24 o 
  20   0  -2     1052.53     1124.01     48.24 o 
  22   0  -2      665.77      642.64     33.11 o 
  24   0  -2       92.56       92.13     17.62 o 
  26   0  -2       20.69       28.65      6.41 o 
  28   0  -2        0.47       -0.08      3.42 o 
   1   1  -2     2697.15     2698.01     33.68 o 
   2   1  -2     5332.34     4831.00     49.69 o 
   3   1  -2     2460.55     2464.40     32.97 o 
   4   1  -2     6958.67     6104.07    100.07 o 
   5   1  -2      966.26     1001.00     17.89 o 
   6   1  -2      658.18      716.13     16.64 o 
   7   1  -2      269.83      269.60      6.18 o 
   8   1  -2      386.84      378.16      7.41 o 
   9   1  -2      419.22      413.12      8.03 o 
  10   1  -2      399.88      394.03      6.57 o 
  11   1  -2       58.55       55.37      1.82 o 
  12   1  -2      183.81      197.13      4.78 o 
  13   1  -2      619.63      658.18     13.34 o 
  14   1  -2     1539.38     1596.03     30.74 o 
  15   1  -2      329.87      351.64     10.48 o 
  16   1  -2      397.95      431.15     11.77 o 
  17   1  -2      187.32      213.34     16.01 o 
  18   1  -2      531.15      537.56     14.46 o 
  19   1  -2      115.83      138.47     13.18 o 
  20   1  -2      111.83      112.89      5.53 o 
  21   1  -2       53.30       50.82      4.36 o 
  22   1  -2       34.88       29.83      3.62 o 
  23   1  -2       21.96       20.95      3.25 o 
  24   1  -2       23.63       22.33      3.33 o 
  25   1  -2        5.93        5.19      2.56 o 
  26   1  -2      159.21      149.57     10.66 o 
  27   1  -2        3.33        8.29      3.95 o 
  28   1  -2       73.92       76.83     10.16 o 
  29   1  -2        0.58        0.73      2.59 o 
  30   1  -2       34.05       35.99      9.42 o 
   0   2  -2      241.36      270.28      9.47 o 
   1   2  -2      200.86      209.97     11.57 o 
   2   2  -2     1144.97     1135.43     29.66 o 
   3   2  -2      161.81      165.27      4.76 o 
   4   2  -2     1831.96     1820.10     38.72 o 
   5   2  -2      579.23      591.57     17.38 o 
   6   2  -2      602.78      631.80     12.71 o 
   7   2  -2      101.43      110.32      3.45 o 
   8   2  -2      787.90      762.26     18.37 o 
   9   2  -2      148.32      164.70      8.71 o 
  10   2  -2      738.41      730.53     16.71 o 
  11   2  -2      358.78      357.46      9.53 o 
  12   2  -2      382.92      399.53     10.87 o 
  13   2  -2       61.74       64.03      3.40 o 
  14   2  -2      152.36      161.15      5.82 o 
  15   2  -2       34.21       36.31      2.67 o 
  16   2  -2      328.46      320.21     10.35 o 
  17   2  -2        3.58       13.00      3.69 o 
  18   2  -2      213.32      197.04      8.47 o 
  19   2  -2       35.40       75.99     20.39 o 
  20   2  -2      572.21      556.27     27.07 o 
  21   2  -2      112.71      130.45     15.17 o 
  22   2  -2      213.71      203.98     14.74 o 
  23   2  -2        5.23        9.72      3.48 o 
  24   2  -2      113.35      117.30      9.21 o 
  25   2  -2       11.66       18.90      4.76 o 
  26   2  -2       69.62       70.85      8.97 o 
  27   2  -2       24.46       28.75      6.83 o 
  28   2  -2       33.32       37.35      7.37 o 
  29   2  -2        3.05        0.55      4.52 o 
   1   3  -2      157.52      153.18      6.35 o 
   2   3  -2      508.79      486.64     14.84 o 
   3   3  -2       23.42       23.80      2.12 o 
   4   3  -2     2790.40     2789.99     62.61 o 
   5   3  -2        5.74        9.34      1.82 o 
   6   3  -2      278.67      281.58      8.74 o 
   7   3  -2      112.83      108.65      3.84 o 
   8   3  -2      502.25      572.26     18.61 o 
   9   3  -2      212.87      214.30      8.56 o 
  10   3  -2       44.90       54.93      4.14 o 
  11   3  -2      152.97      152.25      7.43 o 
  12   3  -2      218.75      237.94     12.50 o 
  13   3  -2        7.48      128.76     47.47 o 
  14   3  -2      990.75      969.06     32.56 o 
  15   3  -2       55.86       54.83     11.14 o 
  16   3  -2      402.59      395.23     16.40 o 
  17   3  -2       41.03       48.07     12.65 o 
  18   3  -2      281.00      287.13     13.81 o 
  19   3  -2       33.01       60.54     12.17 o 
  20   3  -2        6.48       12.82      5.84 o 
  21   3  -2       43.25       38.07      6.33 o 
  22   3  -2        5.22        6.39      3.71 o 
  23   3  -2       19.38       23.96      6.56 o 
  24   3  -2        0.70        2.27      2.24 o 
  25   3  -2       11.17       11.66      3.94 o 
  26   3  -2       96.67       92.16     13.18 o 
  27   3  -2       26.18       18.70      7.30 o 
   0   4  -2      109.66      115.39      8.03 o 
   1   4  -2       73.68       74.23      5.22 o 
   2   4  -2     1046.50     1028.79     29.69 o 
   3   4  -2      527.65      501.85     16.04 o 
   4   4  -2      347.96      354.02     12.11 o 
   5   4  -2       47.45       52.88      3.61 o 
   6   4  -2      112.35      111.29      8.05 o 
   7   4  -2       88.32       89.14      8.05 o 
   8   4  -2      483.26      479.04     21.58 o 
   9   4  -2      128.88      130.96      7.89 o 
  10   4  -2      618.39      627.59     23.20 o 
  11   4  -2      142.06      235.80     51.47 o 
  12   4  -2      513.31      525.61     20.74 o 
  13   4  -2      107.00      153.79     38.71 o 
  14   4  -2        7.55       29.03     11.81 o 
  15   4  -2        1.44        4.68      2.28 o 
  16   4  -2      118.68      115.08     10.23 o 
  17   4  -2       49.97       60.89     11.21 o 
  18   4  -2        0.89       11.11      6.73 o 
  19   4  -2       86.10       83.16      9.19 o 
  20   4  -2      170.44      174.77     12.95 o 
  21   4  -2       11.25       43.51     15.22 o 
  22   4  -2       55.86       48.73      9.95 o 
  23   4  -2       39.60       44.89     10.09 o 
  24   4  -2       23.42       25.83      7.83 o 
   1   5  -2       28.40       26.59      3.31 o 
   2   5  -2      116.70      112.13      6.38 o 
   3   5  -2      196.13      181.92     10.52 o 
   4   5  -2      131.66      146.56      9.45 o 
   5   5  -2      101.77       97.78      7.29 o 
   6   5  -2      100.23      101.26      8.79 o 
   7   5  -2       19.26       21.49      3.88 o 
   8   5  -2      129.03      139.56      8.85 o 
   9   5  -2       18.76       25.67      3.87 o 
  10   5  -2        3.23        3.96      2.14 o 
  11   5  -2       18.68       22.51      4.78 o 
  12   5  -2       23.39       24.73      5.39 o 
  13   5  -2       14.40       20.64      4.97 o 
  14   5  -2      114.76      109.86     10.57 o 
  15   5  -2       50.59       69.43     11.50 o 
  16   5  -2       72.35       73.32      8.22 o 
  17   5  -2       16.71       22.39      7.77 o 
  18   5  -2       58.22       57.67     10.24 o 
  19   5  -2       23.92       44.01      9.96 o 
  20   5  -2       35.24       37.39      8.48 o 
   1   6  -2       11.28        9.96      6.33 o 
   2   6  -2      221.31      213.25     22.58 o 
   3   6  -2       26.07       35.73      5.51 o 
   4   6  -2       18.16       20.87      4.34 o 
   5   6  -2       33.29       38.39      6.52 o 
   6   6  -2       14.23       18.83      4.69 o 
   7   6  -2       16.34       13.18      4.57 o 
   8   6  -2       38.13       44.54      7.09 o 
   9   6  -2        1.37        5.82      4.21 o 
  10   6  -2       54.30       59.16      8.67 o 
  11   6  -2        3.64        7.97      4.23 o 
  12   6  -2      115.95      103.43     14.99 o 
  13   6  -2       21.83       38.93     16.97 o 
   2   0  -1      732.02      728.47     12.53 o 
   4   0  -1     6824.93     5305.49    144.37 o 
   6   0  -1     4673.69     3482.29    263.93 o 
   8   0  -1     2647.04     2385.66     72.70 o 
  10   0  -1     3130.15     3276.75     83.43 o 
  12   0  -1      395.87      458.01     16.15 o 
  14   0  -1       80.56       77.66      4.32 o 
  16   0  -1     1018.41      964.52     30.37 o 
  18   0  -1     1028.01     1079.36     36.81 o 
  20   0  -1      649.59      657.70     26.95 o 
  22   0  -1      643.83      565.62     24.77 o 
  24   0  -1      268.81      237.63     16.27 o 
  26   0  -1      281.34      259.91     18.49 o 
  28   0  -1      157.52      152.13     17.74 o 
  30   0  -1       60.61       89.76     23.62 o 
   0   1  -1    14326.03    10703.52    213.76 o 
   1   1  -1      198.14      201.55      3.64 o 
   2   1  -1     6391.68     5684.86     65.81 o 
   3   1  -1       83.70       87.08      2.77 o 
   4   1  -1      704.61      689.12      7.37 o 
   5   1  -1      390.41      409.18      7.19 o 
   6   1  -1      427.95      447.57      9.30 o 
   7   1  -1      374.74      384.98      7.22 o 
   8   1  -1     1356.14     1467.88     33.95 o 
   9   1  -1      990.41     1035.22     21.93 o 
  10   1  -1      333.51      385.20      9.80 o 
  11   1  -1      448.70      456.02     32.16 o 
  12   1  -1      949.34      947.91     26.03 o 
  13   1  -1      248.08      290.51     34.13 o 
  14   1  -1     2174.20     2274.44     49.92 o 
  15   1  -1      176.29      204.47     23.64 o 
  16   1  -1     1307.73     1376.10     34.77 o 
  17   1  -1      182.25      222.43     35.44 o 
  18   1  -1       83.48       96.29      6.41 o 
  19   1  -1       95.05       94.77      5.18 o 
  20   1  -1      690.87      688.58     20.48 o 
  21   1  -1       12.03       44.18     10.14 o 
  22   1  -1      605.05      590.89     19.96 o 
  23   1  -1       35.51       47.77      7.04 o 
  24   1  -1      399.75      363.24     20.19 o 
  25   1  -1        2.77       15.45      5.78 o 
  26   1  -1       96.84      103.46      8.92 o 
  27   1  -1        0.11        4.70      2.79 o 
  28   1  -1        1.61        1.75      2.82 o 
  29   1  -1        2.89        2.73      3.47 o 
  30   1  -1       42.55       36.03      8.46 o 
  31   1  -1        8.90       26.91     14.98 o 
   1   2  -1      807.13      872.40     18.57 o 
   2   2  -1      929.79      912.88     16.72 o 
   3   2  -1      210.48      217.52      4.95 o 
   4   2  -1     1135.39     1143.77     20.47 o 
   5   2  -1      304.22      338.23      7.27 o 
   6   2  -1     1268.79     1352.27     23.01 o 
   7   2  -1      203.44      195.33      7.33 o 
   8   2  -1      876.64      836.99     24.08 o 
   9   2  -1      167.20      175.19      7.58 o 
  10   2  -1      944.93     1006.61     30.55 o 
  11   2  -1        3.44        4.54      1.11 o 
  12   2  -1      219.43      206.17      8.24 o 
  13   2  -1      203.09      212.72     13.81 o 
  14   2  -1      140.83      149.85     13.65 o 
  15   2  -1       20.29       46.48     11.16 o 
  16   2  -1      186.11      187.52      8.77 o 
  17   2  -1       53.71       80.83     11.03 o 
  18   2  -1      943.09      947.31     34.02 o 
  19   2  -1       65.50      212.79     69.62 o 
  20   2  -1      550.80      546.82     21.47 o 
  21   2  -1       43.56       91.69     23.61 o 
  22   2  -1       94.33       95.23      7.53 o 
  23   2  -1       18.96       20.39      3.96 o 
  24   2  -1       37.13       30.85      4.68 o 
  25   2  -1       12.33       13.95      4.69 o 
  26   2  -1      147.23      139.22     10.74 o 
  27   2  -1        7.28       10.03      4.02 o 
  28   2  -1      219.82      214.37     21.00 o 
  29   2  -1       10.91        9.66      6.15 o 
  30   2  -1       62.19       70.35     11.69 o 
   0   3  -1      780.14      797.44     34.28 o 
   1   3  -1      373.38      418.57     12.75 o 
   2   3  -1      929.59      957.42     22.10 o 
   3   3  -1       34.01       35.49      2.35 o 
   4   3  -1      559.02      551.27     13.48 o 
   5   3  -1       47.67       47.63      2.90 o 
   6   3  -1      291.66      285.76      7.90 o 
   7   3  -1       42.31       46.81      3.37 o 
   8   3  -1      134.53      133.05      6.05 o 
   9   3  -1       20.70       20.04      2.53 o 
  10   3  -1      519.01      477.25     15.72 o 
  11   3  -1      244.96      247.63     10.33 o 
  12   3  -1      779.59      789.99     26.31 o 
  13   3  -1      203.52      190.18      9.46 o 
  14   3  -1      321.02      327.02     17.48 o 
  15   3  -1       40.90       40.04      5.56 o 
  16   3  -1     1066.88     1020.59     34.95 o 
  17   3  -1       30.28       42.94     12.90 o 
  18   3  -1      607.50      595.14     23.15 o 
  19   3  -1        9.12       11.73      3.70 o 
  20   3  -1      260.75      238.05     12.93 o 
  21   3  -1       32.08       48.73     12.52 o 
  22   3  -1      286.34      271.66     15.11 o 
  23   3  -1       22.21       44.92     14.31 o 
  24   3  -1      126.59      124.41     11.11 o 
  25   3  -1       15.18       32.02      7.50 o 
  26   3  -1       59.10       54.97      9.90 o 
  27   3  -1       14.61       11.89      6.38 o 
  28   3  -1        4.86        2.95      4.84 o 
   1   4  -1      145.70      141.41      7.26 o 
   2   4  -1        3.64        3.85      1.36 o 
   3   4  -1        1.46        3.14      1.34 o 
   4   4  -1      220.72      216.97      7.92 o 
   5   4  -1      306.20      290.59      9.71 o 
   6   4  -1      598.32      610.90     21.84 o 
   7   4  -1       97.30      103.35      6.80 o 
   8   4  -1      466.98      454.51     17.60 o 
   9   4  -1        7.21       12.82      3.10 o 
  10   4  -1      128.40      127.93      7.81 o 
  11   4  -1       22.03       18.89      3.20 o 
  12   4  -1       88.79       89.17      6.28 o 
  13   4  -1       26.49       51.51     11.74 o 
  14   4  -1      322.33      315.73     15.08 o 
  15   4  -1      171.00      165.09     10.31 o 
  16   4  -1      206.46      229.32     17.78 o 
  17   4  -1        0.84        1.04      2.49 o 
  18   4  -1      151.23      149.04      9.79 o 
  19   4  -1      122.16      120.71     14.79 o 
  20   4  -1       64.79       86.59     10.86 o 
  21   4  -1        6.88       17.89      6.12 o 
  22   4  -1       47.50       43.29      9.84 o 
  23   4  -1       13.91       18.00      6.69 o 
  24   4  -1       48.63       48.91      9.64 o 
  25   4  -1       25.56       22.01      8.19 o 
   0   5  -1      728.89      791.64     48.41 o 
   1   5  -1       80.21       79.82      5.47 o 
   2   5  -1      351.17      354.20     14.00 o 
   3   5  -1       20.31       18.52      3.19 o 
   4   5  -1       55.61       62.76      5.47 o 
   5   5  -1       63.58       68.03      5.76 o 
   6   5  -1       19.70       19.84      3.08 o 
   7   5  -1       45.76       42.45      4.43 o 
   8   5  -1        5.61        4.64      2.53 o 
   9   5  -1       52.45       46.49      5.33 o 
  10   5  -1       53.11       47.22      5.55 o 
  11   5  -1       80.57       81.57      7.52 o 
  12   5  -1      220.56      206.14     11.57 o 
  13   5  -1       58.98       56.27      6.37 o 
  14   5  -1      210.91      199.14     12.93 o 
  15   5  -1       34.35      105.60     36.81 o 
  16   5  -1        8.72       19.53      7.90 o 
  17   5  -1       10.73        5.00      4.94 o 
  18   5  -1        2.33        2.67      3.87 o 
  19   5  -1        9.79        9.77      5.50 o 
  20   5  -1       79.51       73.48     11.77 o 
  21   5  -1       17.09       31.82     13.00 o 
   1   6  -1       29.39       24.85      4.95 o 
   2   6  -1       17.80       19.38      5.68 o 
   3   6  -1       38.57       30.31      6.48 o 
   4   6  -1       34.31       37.50      5.02 o 
   5   6  -1       12.97       16.15      4.05 o 
   6   6  -1       60.11       62.44      7.39 o 
   7   6  -1        6.81       10.55      4.81 o 
   8   6  -1       43.59       46.14      7.22 o 
   9   6  -1        5.17        3.88      3.77 o 
  10   6  -1       41.33       34.84      6.15 o 
  11   6  -1        8.32       14.38      5.39 o 
  12   6  -1       27.79       28.77      6.78 o 
  13   6  -1        0.15       -1.38      2.81 o 
  14   6  -1       24.92       20.86      6.85 o 
   4   0   0     1347.44     1371.45     17.90 o 
   6   0   0     1122.60     1095.48     23.21 o 
   8   0   0     1277.50     1202.38     28.67 o 
  10   0   0     1417.04     1499.57     39.61 o 
  12   0   0       83.13      126.12      6.37 o 
  14   0   0     2743.01     3113.90     97.92 o 
  16   0   0      246.11      213.88     23.76 o 
  18   0   0      739.91      746.89     30.84 o 
  20   0   0      541.32      519.90     26.62 o 
  22   0   0      208.77      236.79     15.69 o 
  24   0   0      310.94      287.79     19.10 o 
  26   0   0        7.16        5.07      3.64 o 
  28   0   0        6.86       10.07      4.82 o 
  30   0   0        1.53       -1.65      6.02 o 
   1   1   0       12.96       13.95      0.62 o 
   2   1   0      610.97      616.17      7.00 o 
   3   1   0        0.03       30.90      4.01 o 
   4   1   0     5970.05     5164.64     77.99 o 
   5   1   0      211.76      232.36      6.83 o 
   6   1   0    15327.77    11647.86    205.98 o 
   7   1   0      872.16      892.45     15.59 o 
   8   1   0     3145.53     2974.35     44.39 o 
   9   1   0       42.02       41.59      1.72 o 
  10   1   0       29.40       34.39      2.66 o 
  11   1   0      701.78      714.61     14.61 o 
  12   1   0      733.71      851.28     18.48 o 
  13   1   0      350.17      390.51     24.56 o 
  14   1   0       42.42       60.14      8.76 o 
  15   1   0      305.68      319.28      9.96 o 
  16   1   0      417.64      453.44     13.54 o 
  17   1   0       27.52       63.96     12.78 o 
  18   1   0      295.08      291.71     10.88 o 
  19   1   0       67.56       71.62      6.26 o 
  20   1   0      126.62      129.59      6.61 o 
  21   1   0        1.72        8.91      4.58 o 
  22   1   0       66.40       62.83      4.83 o 
  23   1   0       26.17       25.84      3.48 o 
  24   1   0      220.93      187.39     10.75 o 
  25   1   0        4.28        9.52      3.92 o 
  26   1   0       31.88       22.73      4.54 o 
  27   1   0        0.19       -0.69      2.53 o 
  28   1   0       66.07       64.36      8.84 o 
  29   1   0        4.11        7.99      4.27 o 
  30   1   0       63.34       73.28      9.93 o 
  31   1   0        0.23       -0.17      3.26 o 
   0   2   0    13931.77    11307.36    319.34 o 
   1   2   0      823.57      827.47     31.35 o 
   2   2   0     6741.79     6056.39     95.56 o 
   3   2   0      442.22      504.56      9.45 o 
   4   2   0      396.18      430.09      8.04 o 
   5   2   0        1.16        1.51      0.47 o 
   6   2   0      580.08      542.57     17.64 o 
   7   2   0       30.16       39.98      3.14 o 
   8   2   0        2.36        4.04      1.17 o 
   9   2   0       88.47       97.22      4.39 o 
  10   2   0      189.69      172.09      6.08 o 
  11   2   0      229.36      246.09      8.71 o 
  12   2   0      320.45      335.24     26.06 o 
  13   2   0      170.92      208.84     37.28 o 
  14   2   0      112.95      150.89     12.09 o 
  15   2   0       33.12       35.22      4.14 o 
  16   2   0      537.93      532.85     18.67 o 
  17   2   0        1.30        7.87      4.92 o 
  18   2   0     1634.71     1664.58     55.21 o 
  19   2   0       14.76       52.99     25.66 o 
  20   2   0       12.65       14.29      3.37 o 
  21   2   0      106.18       88.04      6.86 o 
  22   2   0      195.36      199.85     12.10 o 
  23   2   0        6.41       18.17      3.70 o 
  24   2   0      271.04      259.99     15.04 o 
  25   2   0       23.13       24.86      5.55 o 
  26   2   0       53.10       49.37      7.37 o 
  27   2   0        9.21       12.28      4.93 o 
  28   2   0        0.11       -0.09      2.51 o 
  29   2   0        1.95        0.74      2.97 o 
  30   2   0       31.33       36.42      9.08 o 
   1   3   0      105.11       92.75      4.24 o 
   2   3   0      387.61      397.43     10.03 o 
   3   3   0      604.69      626.64     14.65 o 
   4   3   0      228.38      235.23      6.81 o 
   5   3   0       79.35       86.37      3.33 o 
   6   3   0     6763.95     6099.31    201.04 o 
   7   3   0       91.86       88.34      5.33 o 
   8   3   0      854.09      780.62     23.05 o 
   9   3   0        1.03        4.74      3.16 o 
  10   3   0        9.08        8.97      2.07 o 
  11   3   0       51.82       49.10      4.09 o 
  12   3   0      475.60      496.55     22.60 o 
  13   3   0       13.30       13.62      2.81 o 
  14   3   0      594.40      613.83     21.59 o 
  15   3   0        3.96        5.08      2.60 o 
  16   3   0      370.09      362.03     15.22 o 
  17   3   0       37.66      143.49     46.11 o 
  18   3   0        2.39        8.58      3.78 o 
  19   3   0       28.68       29.62      4.01 o 
  20   3   0      167.05      168.75     10.12 o 
  21   3   0       16.45       27.39      5.95 o 
  22   3   0        8.25       10.93      3.83 o 
  23   3   0       27.06       21.56      5.45 o 
  24   3   0       28.78       28.58      6.23 o 
  25   3   0        0.22       -1.95      2.83 o 
  26   3   0       14.02       17.27      5.51 o 
  27   3   0        0.82        6.08      4.88 o 
  28   3   0       90.68       94.69     13.49 o 
   0   4   0     3774.68     3517.50    186.79 o 
   1   4   0      139.88      123.42      6.72 o 
   2   4   0      282.97      326.26     11.56 o 
   3   4   0       97.84       94.89      4.87 o 
   4   4   0       56.92       64.17      3.78 o 
   5   4   0       52.50       47.32      2.85 o 
   6   4   0        0.76        1.72      1.46 o 
   7   4   0       75.28       73.38      5.26 o 
   8   4   0      343.00      343.97     14.14 o 
   9   4   0      172.54      176.16      9.39 o 
  10   4   0      668.25      702.56     26.06 o 
  11   4   0      166.62      285.91     70.98 o 
  12   4   0      188.33      226.37     17.55 o 
  13   4   0       38.07       94.13     23.80 o 
  14   4   0       97.40       99.87      8.57 o 
  15   4   0       91.50       95.87      7.15 o 
  16   4   0       10.31       30.63     10.71 o 
  17   4   0      125.62      120.78      9.65 o 
  18   4   0      490.60      474.99     25.81 o 
  19   4   0        6.58      102.19     47.72 o 
  20   4   0       31.44       43.03      6.71 o 
  21   4   0        9.02       13.98      4.88 o 
  22   4   0       29.58       34.42      6.29 o 
  23   4   0       14.38       14.46      4.44 o 
  24   4   0       50.47       48.63      9.39 o 
  25   4   0       13.46       17.79      7.07 o 
   1   5   0       22.85       18.40      2.73 o 
   2   5   0       29.47       27.97      3.13 o 
   3   5   0       18.63       18.86      3.26 o 
   4   5   0      206.65      213.36     11.45 o 
   5   5   0      101.58      106.76      7.54 o 
   6   5   0      190.80      213.34     11.15 o 
   7   5   0       65.35       68.63      6.33 o 
   8   5   0      142.62      141.34      9.33 o 
   9   5   0        3.15        3.41      2.29 o 
  10   5   0       23.88       20.13      3.92 o 
  11   5   0       51.13       44.57      5.40 o 
  12   5   0      228.17      239.61     14.09 o 
  13   5   0        1.47        3.28      2.66 o 
  14   5   0       30.76       26.86      5.41 o 
  15   5   0        9.18        8.86      3.99 o 
  16   5   0       69.31       67.84      8.42 o 
  17   5   0       56.49       49.85      7.31 o 
  18   5   0       36.41       44.45     12.27 o 
  19   5   0       28.78       32.31      8.20 o 
  20   5   0        0.70        4.81      4.49 o 
  21   5   0        4.15        1.10      3.59 o 
   0   6   0      765.01      742.51     67.81 o 
   1   6   0       40.21       40.55      6.13 o 
   2   6   0        4.77        5.10      3.12 o 
   3   6   0       13.94       13.67      3.59 o 
   4   6   0       19.94       20.48      4.19 o 
   5   6   0        7.95        8.85      3.08 o 
   6   6   0        5.24        4.88      3.21 o 
   7   6   0        0.25       -0.29      1.94 o 
   8   6   0       50.95       42.11      6.08 o 
   9   6   0        3.05        2.18      2.88 o 
  10   6   0       89.52       94.15     10.58 o 
  11   6   0        4.10       26.88     15.49 o 
  12   6   0        2.78        6.63      3.88 o 
  13   6   0       33.15       49.31      9.49 o 
  14   6   0       89.85       79.32     12.40 o 
  15   6   0       25.06       41.77     15.74 o 
   2   0   1      749.56      753.69      8.97 o 
   4   0   1     6818.81     5648.81     75.02 o 
   6   0   1     4688.14     3908.66     96.56 o 
   8   0   1     2594.25     2468.61     74.62 o 
  10   0   1     3096.72     3245.66    109.41 o 
  12   0   1      387.22      464.98     21.54 o 
  14   0   1       84.13       75.59      7.76 o 
  16   0   1     1006.67      954.73     46.33 o 
  18   0   1     1042.89     1099.84     57.48 o 
  20   0   1      655.27      661.98     40.34 o 
  22   0   1      640.92      618.66     40.74 o 
  24   0   1      265.95      228.78     16.61 o 
  26   0   1      281.56      268.53     20.13 o 
  28   0   1      155.60      171.72     15.76 o 
  30   0   1       62.25       68.04     13.52 o 
   0   1   1    14153.83    10668.21    167.21 o 
   1   1   1      199.36      210.18      3.55 o 
   2   1   1     6503.16     5749.34     74.79 o 
   3   1   1       82.83       87.42      2.12 o 
   4   1   1      691.81      693.58      8.92 o 
   5   1   1      390.87      407.87      5.02 o 
   6   1   1      432.30      440.50      8.46 o 
   7   1   1      374.89      393.88      9.54 o 
   8   1   1     1314.37     1457.25     23.39 o 
   9   1   1      990.95     1126.34     21.75 o 
  10   1   1      299.89      404.19     26.99 o 
  11   1   1      451.21      465.19     10.44 o 
  12   1   1      992.27      982.95     20.67 o 
  13   1   1      248.44      299.75     28.89 o 
  14   1   1     2133.62     2095.45     46.62 o 
  15   1   1      176.76      211.76     18.29 o 
  16   1   1     1296.83     1325.02     33.40 o 
  17   1   1      182.38      236.98     23.58 o 
  18   1   1       79.82       86.32      6.25 o 
  19   1   1       94.42       94.06      6.95 o 
  20   1   1      695.18      657.25     24.99 o 
  21   1   1       12.24       40.07     14.52 o 
  22   1   1      611.15      595.12     24.89 o 
  23   1   1       35.04       53.82     10.70 o 
  24   1   1      403.95      407.39     22.55 o 
  25   1   1        2.86       21.52      5.07 o 
  26   1   1       99.29      112.50     10.97 o 
  27   1   1        0.14       -1.14      3.12 o 
  28   1   1        1.61        2.84      3.25 o 
  29   1   1        2.88        5.98      3.61 o 
  30   1   1       44.88       38.67      8.23 o 
  31   1   1        9.03       13.41      7.17 o 
   1   2   1      805.44      863.55     16.70 o 
   2   2   1      899.91      894.46     17.67 o 
   3   2   1      209.10      220.19      4.94 o 
   4   2   1     1198.05     1241.31     24.83 o 
   5   2   1      308.76      343.50      7.19 o 
   6   2   1     1223.70     1284.56     23.36 o 
   7   2   1      206.55      195.17      3.57 o 
   8   2   1      866.95      824.88     15.25 o 
   9   2   1      169.53      179.94      4.30 o 
  10   2   1      935.32      998.60     26.60 o 
  11   2   1        3.49        5.81      1.74 o 
  12   2   1      221.26      223.42      7.35 o 
  13   2   1      203.54      223.98     16.51 o 
  14   2   1      135.40      140.84     12.29 o 
  15   2   1       19.25       28.53      6.01 o 
  16   2   1      178.62      169.21      7.76 o 
  17   2   1       53.96       65.99      9.02 o 
  18   2   1      966.07      982.33     32.80 o 
  19   2   1       67.41      203.43     61.28 o 
  20   2   1      542.37      525.99     20.89 o 
  21   2   1       42.96       94.27     18.33 o 
  22   2   1       93.78       96.78      9.55 o 
  23   2   1       19.16       19.94      5.12 o 
  24   2   1       37.35       30.44      7.02 o 
  25   2   1       12.09        9.48      4.41 o 
  26   2   1      145.71      146.97     13.67 o 
  27   2   1        6.96        5.47      4.91 o 
  28   2   1      216.62      237.12     19.30 o 
  29   2   1       10.77       13.92      5.53 o 
  30   2   1       64.30       64.60     10.30 o 
   0   3   1      777.00      813.93     26.67 o 
   1   3   1      373.99      412.31     11.56 o 
   2   3   1      925.30      968.16     24.08 o 
   3   3   1       35.56       37.41      2.50 o 
   4   3   1      571.43      609.82     14.33 o 
   5   3   1       46.77       53.49      2.96 o 
   6   3   1      293.92      309.38      8.14 o 
   7   3   1       41.96       53.50      7.47 o 
   8   3   1      123.41      123.58      4.54 o 
   9   3   1       19.83       19.41      2.45 o 
  10   3   1      516.35      470.09     14.88 o 
  11   3   1      249.80      311.43     52.65 o 
  12   3   1      790.08      760.06     23.68 o 
  13   3   1      208.70      235.45     32.51 o 
  14   3   1      320.46      317.70     22.86 o 
  15   3   1       40.00       37.92      5.67 o 
  16   3   1     1059.00     1016.94     37.02 o 
  17   3   1       30.66       31.78      7.81 o 
  18   3   1      597.69      577.49     29.94 o 
  19   3   1        8.77       12.11      4.45 o 
  20   3   1      270.14      263.02     16.55 o 
  21   3   1       30.70       49.18     17.44 o 
  22   3   1      284.63      266.67     18.59 o 
  23   3   1       21.76       33.34      6.91 o 
  24   3   1      127.96      137.75     13.31 o 
  25   3   1       15.44       19.33      6.95 o 
  26   3   1       60.39       64.77      9.27 o 
  27   3   1       14.72       23.93      6.27 o 
  28   3   1        4.74        6.77      4.73 o 
   1   4   1      145.27      138.22      6.65 o 
   2   4   1        3.02        1.86      1.38 o 
   3   4   1        1.05        2.70      1.44 o 
   4   4   1      226.93      233.78      8.47 o 
   5   4   1      310.08      292.17      9.73 o 
   6   4   1      594.04      584.01     16.78 o 
   7   4   1      100.49       99.21      6.28 o 
   8   4   1      468.38      455.66     17.60 o 
   9   4   1        7.08       17.78      3.19 o 
  10   4   1      125.87      120.89      7.50 o 
  11   4   1       22.04       31.24     10.19 o 
  12   4   1       88.06       87.26      5.98 o 
  13   4   1       26.08       50.42     11.11 o 
  14   4   1      323.29      290.85     17.93 o 
  15   4   1      170.86      285.16     53.36 o 
  16   4   1      206.76      243.82     23.46 o 
  17   4   1        0.80       14.97      8.36 o 
  18   4   1      156.12      150.70     13.43 o 
  19   4   1      123.32      120.76     11.79 o 
  20   4   1       64.11       77.32      9.14 o 
  21   4   1        7.52        3.69      4.32 o 
  22   4   1       47.28       41.01      7.50 o 
  23   4   1       13.76       16.70      5.82 o 
  24   4   1       46.53       46.65      9.04 o 
  25   4   1       25.03       22.44      6.42 o 
   0   5   1      700.93      749.18     38.14 o 
   1   5   1       81.03       76.66      5.72 o 
   2   5   1      368.75      404.20     14.82 o 
   3   5   1       21.35       16.09      2.76 o 
   4   5   1       53.67       53.93      5.38 o 
   5   5   1       62.82       61.41      5.10 o 
   6   5   1       19.70       22.51      3.34 o 
   7   5   1       45.79       41.22      4.82 o 
   8   5   1        4.62        4.61      2.43 o 
   9   5   1       51.20       50.06      5.18 o 
  10   5   1       52.90       54.22      5.38 o 
  11   5   1       82.57      103.21      9.82 o 
  12   5   1      229.83      226.30     15.53 o 
  13   5   1       61.66       79.63     11.83 o 
  14   5   1      204.42      196.74     14.94 o 
  15   5   1       33.45      118.30     33.99 o 
  16   5   1        8.81       15.40      4.90 o 
  17   5   1       10.98       17.32      4.99 o 
  18   5   1        2.31        3.47      3.64 o 
  19   5   1        9.53        9.19      4.25 o 
  20   5   1       77.81       76.21     10.20 o 
  21   5   1       16.58       31.71      9.12 o 
   1   6   1       28.72       26.54      4.69 o 
   2   6   1       19.70       21.16      4.56 o 
   3   6   1       38.95       35.74      5.09 o 
   4   6   1       34.09       38.76      5.20 o 
   5   6   1       14.51       14.01      3.64 o 
   6   6   1       59.37       61.82      8.52 o 
   7   6   1        6.68        5.18      3.73 o 
   8   6   1       44.90       57.09      7.39 o 
   9   6   1        4.88        4.97      3.54 o 
  10   6   1       40.31       34.37      6.92 o 
  11   6   1        8.42       14.25      5.23 o 
  12   6   1       26.80       26.72      6.76 o 
  13   6   1        0.20        1.34      2.53 o 
  14   6   1       25.88       26.38      6.03 o 
   0   0   2     1139.83     1070.24     32.37 o 
   2   0   2    19401.67    14474.77    268.22 o 
   4   0   2     1037.43      969.75     28.97 o 
   6   0   2     3987.06     3808.37    115.16 o 
   8   0   2     5848.25     5273.75    190.18 o 
  10   0   2     1537.63     1480.63     56.25 o 
  12   0   2     1763.53     1797.89     71.42 o 
  14   0   2      461.71      475.89     26.66 o 
  16   0   2      158.90      170.21     15.84 o 
  18   0   2       94.28      107.25     11.95 o 
  20   0   2     1050.67     1051.89     92.41 o 
  22   0   2      686.25      637.90     45.38 o 
  24   0   2      101.21      114.62     12.29 o 
  26   0   2       22.64       28.86      7.74 o 
  28   0   2        0.48        1.75      5.13 o 
  30   0   2       39.26       31.21     13.35 o 
   1   1   2     2700.01     2742.10     41.43 o 
   2   1   2     5353.29     4863.64     63.70 o 
   3   1   2     2453.26     2527.63     41.83 o 
   4   1   2     6923.11     6116.09     60.51 o 
   5   1   2      971.32     1017.92     28.08 o 
   6   1   2      605.40      639.21     16.80 o 
   7   1   2      271.08      268.19      8.24 o 
   8   1   2      357.09      344.58     10.59 o 
   9   1   2      420.69      428.24     12.76 o 
  10   1   2      386.51      371.98     12.42 o 
  11   1   2       58.35       53.47      3.88 o 
  12   1   2      177.38      184.07      8.84 o 
  13   1   2      618.35      621.61     21.73 o 
  14   1   2     1521.69     1633.08     51.62 o 
  15   1   2      332.82      349.06     15.06 o 
  16   1   2      407.11      409.56     18.87 o 
  17   1   2      185.40      198.77     12.02 o 
  18   1   2      551.36      553.25     22.64 o 
  19   1   2      116.93      110.14      8.59 o 
  20   1   2      108.94      106.67      7.54 o 
  21   1   2       52.88       46.09      5.17 o 
  22   1   2       34.52       32.12      4.33 o 
  23   1   2       21.99       23.74      3.99 o 
  24   1   2       26.30       21.68      5.12 o 
  25   1   2        5.89        8.11      3.65 o 
  26   1   2      161.61      151.00     13.90 o 
  27   1   2        3.21       11.29      4.80 o 
  28   1   2       72.93       78.68     10.83 o 
  29   1   2        0.63       -0.24      2.95 o 
  30   1   2       34.53       43.63      9.25 o 
   0   2   2      222.04      262.87      8.38 o 
   1   2   2      197.27      219.17      4.96 o 
   2   2   2     1129.31     1106.06     19.26 o 
   3   2   2      164.45      168.05      3.79 o 
   4   2   2     1842.40     1814.23     30.13 o 
   5   2   2      578.34      570.56     12.48 o 
   6   2   2      599.34      616.46     18.34 o 
   7   2   2      100.43      100.24      4.95 o 
   8   2   2      771.47      742.47     11.42 o 
   9   2   2      150.91      160.52      4.13 o 
  10   2   2      715.44      712.74     18.60 o 
  11   2   2      364.18      366.09     17.65 o 
  12   2   2      378.81      386.05     11.45 o 
  13   2   2       63.19       95.23     24.08 o 
  14   2   2      142.58      141.44      6.06 o 
  15   2   2       35.40       46.17      6.15 o 
  16   2   2      323.91      311.35     17.18 o 
  17   2   2        3.64       29.04     12.81 o 
  18   2   2      212.85      210.94     13.55 o 
  19   2   2       35.12       51.80     16.91 o 
  20   2   2      576.67      542.61     27.62 o 
  21   2   2      110.97      146.68     26.43 o 
  22   2   2      219.11      221.46     14.88 o 
  23   2   2        5.16        4.56      4.07 o 
  24   2   2      121.42      129.11     12.08 o 
  25   2   2       11.38       15.96      5.78 o 
  26   2   2       71.12       68.99      9.08 o 
  27   2   2       24.48       33.23      7.21 o 
  28   2   2       33.29       45.79      8.14 o 
  29   2   2        3.07        4.31      4.47 o 
   1   3   2      156.07      151.32      5.27 o 
   2   3   2      508.32      490.04     12.22 o 
   3   3   2       24.90       25.82      2.64 o 
   4   3   2     2773.91     2776.14     62.81 o 
   5   3   2        4.80        6.35      2.40 o 
   6   3   2      263.93      267.17      7.15 o 
   7   3   2      117.42      115.11      7.95 o 
   8   3   2      504.43      576.42     14.42 o 
   9   3   2      214.76      212.77      6.65 o 
  10   3   2       43.70       49.55      2.53 o 
  11   3   2      153.19      148.18      8.89 o 
  12   3   2      218.77      262.97     24.31 o 
  13   3   2        7.88       57.69     18.73 o 
  14   3   2      980.40      976.58     42.27 o 
  15   3   2       54.53       56.39      9.79 o 
  16   3   2      419.68      405.40     21.36 o 
  17   3   2       43.27      114.78     34.81 o 
  18   3   2      282.09      292.37     18.16 o 
  19   3   2       31.94       73.57     21.74 o 
  20   3   2        6.72        0.16      3.68 o 
  21   3   2       44.18       49.47      6.99 o 
  22   3   2        5.15        2.31      3.39 o 
  23   3   2       19.40       20.23      5.25 o 
  24   3   2        0.49       -1.62      2.76 o 
  25   3   2       10.89       10.23      4.90 o 
  26   3   2       97.22      106.33     12.16 o 
  27   3   2       25.79       21.27      6.63 o 
   0   4   2       95.23      100.82      8.25 o 
   1   4   2       75.85       75.74      4.65 o 
   2   4   2     1044.80     1085.43     29.45 o 
   3   4   2      524.34      515.27     17.59 o 
   4   4   2      352.50      377.93     12.66 o 
   5   4   2       48.42       56.12      3.80 o 
   6   4   2      111.06      111.03      4.99 o 
   7   4   2       89.76       92.28      5.24 o 
   8   4   2      479.21      459.14     17.15 o 
   9   4   2      129.68      140.45      8.36 o 
  10   4   2      620.62      630.90     28.95 o 
  11   4   2      143.16      227.12     67.25 o 
  12   4   2      516.59      473.34     23.66 o 
  13   4   2      111.27      201.23     72.14 o 
  14   4   2        5.62       13.28      8.09 o 
  15   4   2        1.58        4.96      3.15 o 
  16   4   2      117.83      115.72     10.44 o 
  17   4   2       49.99       52.89      9.36 o 
  18   4   2        0.59        6.87      4.03 o 
  19   4   2       85.29       83.39      9.28 o 
  20   4   2      168.94      148.51     14.19 o 
  21   4   2       11.67       17.30      5.72 o 
  22   4   2       57.84       55.90      8.11 o 
  23   4   2       38.03       35.31      7.68 o 
  24   4   2       25.32       27.75      7.58 o 
   1   5   2       27.96       27.33      3.28 o 
   2   5   2      118.47      130.87      7.38 o 
   3   5   2      198.20      192.97      8.68 o 
   4   5   2      126.45      132.15      8.74 o 
   5   5   2      101.90       93.04      6.56 o 
   6   5   2       98.92       90.60      5.88 o 
   7   5   2       20.44       18.60      4.47 o 
   8   5   2      130.42      143.31     11.11 o 
   9   5   2       18.54       21.70      4.98 o 
  10   5   2        2.68        1.72      2.60 o 
  11   5   2       18.78       19.92      5.04 o 
  12   5   2       22.03       20.87      4.85 o 
  13   5   2       14.41       22.38      5.15 o 
  14   5   2      115.37      104.69     10.24 o 
  15   5   2       49.31       45.72     13.12 o 
  16   5   2       72.80       66.34      8.86 o 
  17   5   2       18.20       25.99      6.41 o 
  18   5   2       62.21       61.17     10.24 o 
  19   5   2       23.81       23.99      6.77 o 
  20   5   2       34.19       31.16      8.06 o 
   0   6   2       21.14       19.62      6.80 o 
   1   6   2       11.01       12.94      3.43 o 
   2   6   2      222.09      220.83     13.69 o 
   3   6   2       26.96       27.59      4.90 o 
   4   6   2       18.68       23.47      4.81 o 
   5   6   2       32.73       33.11      6.41 o 
   6   6   2       13.99       20.03      5.15 o 
   7   6   2       16.06       18.97      4.91 o 
   8   6   2       38.03       41.81      6.83 o 
   9   6   2        1.49        2.11      3.35 o 
  10   6   2       54.75       55.27      7.94 o 
  11   6   2        4.26        3.03      4.46 o 
  12   6   2      116.88      113.71     11.25 o 
  13   6   2       21.65       21.36      6.35 o 
   2   0   3     7893.57     7129.83    194.43 o 
   4   0   3     1540.23     1393.53     44.02 o 
   6   0   3       17.70       11.17      2.78 o 
   8   0   3      235.10      233.04     12.54 o 
  10   0   3       32.10       36.19      5.07 o 
  12   0   3       34.49       39.92      5.43 o 
  14   0   3      791.98      754.73     39.06 o 
  16   0   3     1519.83     1527.57     77.66 o 
  18   0   3     1396.38     1458.10     82.37 o 
  20   0   3       26.02       31.06      7.96 o 
  22   0   3       54.48       49.13     13.11 o 
  24   0   3      150.11      131.45     23.61 o 
  26   0   3      219.33      210.05     23.64 o 
  28   0   3       89.26      101.15     25.94 o 
  30   0   3       32.00       29.44      9.38 o 
   0   1   3     4521.79     4552.73    114.03 o 
   1   1   3      495.71      477.11      9.43 o 
   2   1   3        6.08        6.24      1.10 o 
   3   1   3     1517.33     1604.20     43.92 o 
   4   1   3      494.96      500.18     16.63 o 
   5   1   3       35.49       43.28      3.59 o 
   6   1   3      175.35      186.13      8.63 o 
   7   1   3       42.24       53.67      3.59 o 
   8   1   3     1435.90     1394.60     38.90 o 
   9   1   3      324.41      347.49     12.73 o 
  10   1   3      915.13      891.36     28.22 o 
  11   1   3      625.09      611.39     21.73 o 
  12   1   3     1599.36     1646.76     53.52 o 
  13   1   3       37.47       38.26      4.66 o 
  14   1   3      303.70      291.55     13.87 o 
  15   1   3       10.06       17.54      3.05 o 
  16   1   3      154.00      158.37      9.96 o 
  17   1   3       11.98       18.68      4.08 o 
  18   1   3      336.47      338.26     18.57 o 
  19   1   3       90.99       79.48      8.17 o 
  20   1   3      179.66      179.31     11.86 o 
  21   1   3       82.24       63.10      7.82 o 
  22   1   3      663.19      628.68     29.73 o 
  23   1   3       24.92       23.33      5.04 o 
  24   1   3      191.76      206.09     15.75 o 
  25   1   3        9.41        6.28      3.66 o 
  26   1   3       17.63       19.32      5.80 o 
  27   1   3        0.23        5.20      3.47 o 
  28   1   3        6.62        4.51      4.10 o 
  29   1   3        3.24        5.54      4.56 o 
   1   2   3      493.90      534.59     10.58 o 
   2   2   3     1315.08     1327.09     23.27 o 
   3   2   3      433.67      463.07      8.47 o 
   4   2   3       25.31       26.77      1.05 o 
   5   2   3      176.49      179.78      4.53 o 
   6   2   3       63.64       82.13      5.04 o 
   7   2   3      176.94      165.93      6.48 o 
   8   2   3      203.55      213.99     10.92 o 
   9   2   3      339.35      324.65     11.04 o 
  10   2   3      122.59      139.84     14.37 o 
  11   2   3       33.78       30.95      2.87 o 
  12   2   3      137.19      132.55      6.22 o 
  13   2   3       76.34       73.90      4.67 o 
  14   2   3       17.83       18.69      4.30 o 
  15   2   3      230.83      230.18     10.77 o 
  16   2   3     1383.47     1347.77     44.74 o 
  17   2   3      106.15      209.57     50.47 o 
  18   2   3      513.46      525.63     27.49 o 
  19   2   3       38.23       84.96     30.94 o 
  20   2   3      105.55      100.17     10.28 o 
  21   2   3        1.00       10.81      9.26 o 
  22   2   3       40.11       40.54      6.53 o 
  23   2   3       37.37       31.97      6.70 o 
  24   2   3       16.87       18.38      5.24 o 
  25   2   3        5.01        0.63      3.46 o 
  26   2   3      175.42      164.84     15.92 o 
  27   2   3        3.96        5.75      3.49 o 
  28   2   3       59.38       67.93     10.11 o 
   0   3   3      447.55      440.73     15.78 o 
   1   3   3      122.94      121.19      4.43 o 
   2   3   3      149.54      145.77      4.87 o 
   3   3   3      124.33      124.28      4.51 o 
   4   3   3      555.51      553.32     12.55 o 
   5   3   3      586.61      562.85     12.81 o 
   6   3   3       63.31       68.10      3.43 o 
   7   3   3       43.43       41.37      4.73 o 
   8   3   3      577.94      575.36     19.18 o 
   9   3   3       86.15       78.29      5.97 o 
  10   3   3      956.65      915.80     29.59 o 
  11   3   3        8.87       15.94      4.92 o 
  12   3   3      667.37      658.25     24.17 o 
  13   3   3       33.62       29.29      3.97 o 
  14   3   3      132.63      153.30     12.29 o 
  15   3   3       39.40       45.85      8.08 o 
  16   3   3        7.53       15.26      4.73 o 
  17   3   3       14.42       19.78      4.57 o 
  18   3   3      139.20      123.28     11.72 o 
  19   3   3       34.46       33.24      7.68 o 
  20   3   3      165.49      154.90     14.30 o 
  21   3   3       24.14       25.13      6.92 o 
  22   3   3      167.91      177.19     15.03 o 
  23   3   3       16.74       16.38      5.58 o 
  24   3   3      152.86      149.13     14.24 o 
  25   3   3       34.56       26.87      6.88 o 
  26   3   3        7.49       12.64      5.87 o 
   1   4   3       67.06       76.55      4.35 o 
   2   4   3      368.26      361.49     12.12 o 
   3   4   3      691.78      701.00     20.70 o 
   4   4   3      160.65      158.60      6.71 o 
   5   4   3       62.46       60.18      3.56 o 
   6   4   3      262.67      271.42      9.09 o 
   7   4   3      226.69      204.17     10.69 o 
   8   4   3      322.23      328.49     18.83 o 
   9   4   3       75.68       74.70      8.47 o 
  10   4   3       26.59       46.41     11.45 o 
  11   4   3       50.81       46.64      6.46 o 
  12   4   3       60.14       65.65      7.41 o 
  13   4   3       69.55       83.85      8.39 o 
  14   4   3      128.54      136.60     11.37 o 
  15   4   3       19.93       13.79      5.09 o 
  16   4   3      418.93      389.76     25.50 o 
  17   4   3      249.27      249.18     20.00 o 
  18   4   3      177.54      234.91     24.16 o 
  19   4   3       76.16       85.61     11.14 o 
  20   4   3        7.50        9.55      4.36 o 
  21   4   3       37.44       35.03      8.48 o 
  22   4   3       12.82       19.34      5.91 o 
  23   4   3        8.51        4.02      4.10 o 
   0   5   3       93.75       97.79      8.65 o 
   1   5   3      152.95      139.50      7.28 o 
   2   5   3       75.74       68.37      5.50 o 
   3   5   3       75.34       70.73      5.12 o 
   4   5   3      106.83      104.84      8.29 o 
   5   5   3       30.21       30.42      4.19 o 
   6   5   3       21.88       21.82      4.14 o 
   7   5   3       24.31       29.80      4.74 o 
   8   5   3       44.67       45.99      5.96 o 
   9   5   3       72.68       60.70      7.82 o 
  10   5   3      141.92      130.72     10.86 o 
  11   5   3       22.32       22.15      5.34 o 
  12   5   3      135.03      129.61     11.63 o 
  13   5   3       29.02       23.33      6.20 o 
  14   5   3       42.49       49.92      7.90 o 
  15   5   3       20.53       18.66      5.49 o 
  16   5   3        3.94        6.07      4.39 o 
  17   5   3        5.02        2.80      3.92 o 
  18   5   3       41.65       41.17      8.70 o 
  19   5   3        3.02        2.92      4.10 o 
   2   6   3       58.69       61.90     17.54 o 
   3   6   3        2.28        0.33      3.22 o 
   4   6   3       38.81       43.42      6.88 o 
   5   6   3       36.31       25.11      5.42 o 
   6   6   3       40.61       40.61      7.03 o 
   7   6   3        4.13        1.63      2.99 o 
   8   6   3       67.17       71.31      9.21 o 
   9   6   3       25.90       24.19      5.95 o 
  10   6   3        6.99        7.54      4.51 o 
  11   6   3        4.82        7.47      3.87 o 
   0   0   4     3198.86     3488.49    144.84 o 
   2   0   4     1103.69     1062.49     32.84 o 
   4   0   4      513.55      518.09     14.89 o 
   6   0   4      220.69      223.15     12.42 o 
   8   0   4     2554.80     2570.15    105.93 o 
  10   0   4     2678.58     2557.41    110.81 o 
  12   0   4     1124.82     1117.29     56.72 o 
  14   0   4      263.89      230.73     18.50 o 
  16   0   4      854.56      786.57     48.31 o 
  18   0   4      615.96      617.61     41.52 o 
  20   0   4      114.59      115.38     14.56 o 
  22   0   4      359.67      356.92     29.96 o 
  24   0   4      101.34      109.02     15.73 o 
  26   0   4        8.09       11.29      6.57 o 
  28   0   4       27.69       20.81     13.73 o 
   1   1   4     1068.07     1091.19     21.96 o 
   2   1   4      878.01      874.56     18.83 o 
   3   1   4       63.61       65.78      2.89 o 
   4   1   4      320.85      332.72     13.04 o 
   5   1   4      536.73      549.69     20.62 o 
   6   1   4     1645.36     1658.00     57.79 o 
   7   1   4      436.63      443.31     16.26 o 
   8   1   4       86.38       79.36      5.52 o 
   9   1   4        2.04        4.31      2.41 o 
  10   1   4      622.65      614.51     22.50 o 
  11   1   4       39.82       55.04      7.41 o 
  12   1   4      218.40      238.68     12.14 o 
  13   1   4      250.60      241.24     12.56 o 
  14   1   4       67.33       62.38      6.31 o 
  15   1   4      165.94      170.60     10.76 o 
  16   1   4      843.15      845.52     36.31 o 
  17   1   4       76.04       68.73      8.50 o 
  18   1   4      412.86      402.77     20.95 o 
  19   1   4      111.59      110.49     10.13 o 
  20   1   4      303.29      277.28     17.54 o 
  21   1   4       24.07       17.91      5.40 o 
  22   1   4       14.52       18.27      4.62 o 
  23   1   4        2.50        3.90      5.94 o 
  24   1   4       63.36       60.67     10.28 o 
  25   1   4        1.79       -3.76      3.76 o 
  26   1   4       25.32       26.84      7.47 o 
  27   1   4        3.60        8.56      4.66 o 
  28   1   4       80.56       88.03     11.18 o 
   0   2   4     2079.92     1970.56     62.86 o 
   1   2   4      278.66      236.76      6.28 o 
   2   2   4      146.00      139.56      3.69 o 
   3   2   4      211.66      218.01      7.02 o 
   4   2   4       55.84       52.76      2.60 o 
   5   2   4      132.91      133.07      4.50 o 
   6   2   4      130.21      141.34      8.00 o 
   7   2   4      127.69      128.98      8.48 o 
   8   2   4      353.46      361.62     18.56 o 
   9   2   4       30.72       27.81      3.77 o 
  10   2   4      968.94      951.42     34.45 o 
  11   2   4       47.35       47.45      4.93 o 
  12   2   4      407.70      395.55     17.73 o 
  13   2   4        5.60       22.70      9.35 o 
  14   2   4      436.54      394.34     17.71 o 
  15   2   4       41.03       43.40      5.26 o 
  16   2   4      201.18      189.69     11.13 o 
  17   2   4       33.12       34.51      4.33 o 
  18   2   4       28.45       25.65      6.38 o 
  19   2   4        8.98       16.76      4.48 o 
  20   2   4       34.93       37.78      5.67 o 
  21   2   4        9.09       16.41      4.97 o 
  22   2   4       80.36       77.84     10.48 o 
  23   2   4       38.15       26.77      6.87 o 
  24   2   4      196.60      192.15     16.44 o 
  25   2   4       22.06       30.87      6.68 o 
  26   2   4       28.49       38.29      8.32 o 
  27   2   4        2.26        5.10      4.98 o 
   1   3   4       31.43       29.15      2.03 o 
   2   3   4      615.08      590.68     14.28 o 
   3   3   4      137.29      128.32      4.15 o 
   4   3   4      460.43      440.09     12.81 o 
   5   3   4       15.82       16.72      3.28 o 
   6   3   4      920.78      893.37     28.50 o 
   7   3   4      124.09      117.98      8.45 o 
   8   3   4      315.10      307.82     13.28 o 
   9   3   4       79.33       92.63     13.45 o 
  10   3   4      225.73      211.29      9.89 o 
  11   3   4       10.97       29.31      8.69 o 
  12   3   4      176.94      167.71      9.41 o 
  13   3   4       33.08       46.14      9.59 o 
  14   3   4      130.76      124.56      8.84 o 
  15   3   4       67.62       62.06      8.68 o 
  16   3   4      617.15      588.22     31.81 o 
  17   3   4       98.75      101.04     11.04 o 
  18   3   4       95.74      103.31     10.71 o 
  19   3   4        0.95        0.14      3.60 o 
  20   3   4       15.41       16.90      6.00 o 
  21   3   4       26.98       25.74      6.90 o 
  22   3   4       40.53       35.25      8.76 o 
  23   3   4        3.04       10.14      5.05 o 
  24   3   4       81.93       74.10     10.66 o 
  25   3   4        2.67       -2.74      3.44 o 
   0   4   4      881.88      858.84     34.06 o 
   1   4   4      460.81      434.17     13.89 o 
   2   4   4       94.82       93.39      4.78 o 
   3   4   4       11.73        9.58      2.02 o 
   4   4   4       72.08       70.07      5.44 o 
   5   4   4      132.60      120.13      7.69 o 
   6   4   4       53.81       57.99      5.19 o 
   7   4   4        7.02       14.99      3.18 o 
   8   4   4      278.95      272.59     15.10 o 
   9   4   4       38.69       36.72      5.06 o 
  10   4   4      529.41      512.44     26.97 o 
  11   4   4        3.94        2.80      3.95 o 
  12   4   4      189.57      202.25     15.12 o 
  13   4   4      101.79      115.50     13.29 o 
  14   4   4       61.59       63.91     13.23 o 
  15   4   4        4.25        6.20      4.49 o 
  16   4   4       26.42       36.03      7.09 o 
  17   4   4       18.37       11.21      4.68 o 
  18   4   4       97.42       95.72     11.40 o 
  19   4   4       23.08       22.71      6.76 o 
  20   4   4        6.22        8.51      4.42 o 
  21   4   4       21.68       28.82      6.53 o 
  22   4   4       65.81       58.34     10.24 o 
   1   5   4       12.52       11.10      3.24 o 
   2   5   4      122.04      120.76      9.26 o 
   3   5   4       45.75       36.91      5.30 o 
   4   5   4       51.99       49.92      7.24 o 
   5   5   4       62.35       64.97      7.89 o 
   6   5   4      242.14      242.96     15.94 o 
   7   5   4      101.82       96.53      9.04 o 
   8   5   4       19.05       16.70      5.08 o 
   9   5   4        9.99        5.70      3.41 o 
  10   5   4       64.08       60.52      6.98 o 
  11   5   4        1.36       -2.00      3.02 o 
  12   5   4        3.66        3.77      3.52 o 
  13   5   4        0.38        0.23      3.04 o 
  14   5   4       28.64       25.47      5.99 o 
  15   5   4        5.41        8.69      4.25 o 
  16   5   4       55.68       58.34      8.46 o 
  17   5   4       52.88       41.43      8.47 o 
   3   6   4       22.47       18.36     11.00 o 
   4   6   4        9.96       13.83     13.38 o 
   5   6   4        0.80       -3.59      6.41 o 
   6   6   4        1.84        1.41      5.91 o 
   7   6   4       15.25       28.10     14.74 o 
   8   6   4       44.44       47.77     13.74 o 
   2   0   5      136.62      123.83      6.54 o 
   4   0   5     2374.65     2248.24     62.59 o 
   6   0   5     3558.14     3338.31     92.14 o 
   8   0   5      378.38      377.68     23.88 o 
  10   0   5      174.51      173.66     13.81 o 
  12   0   5       43.15       46.19      8.41 o 
  14   0   5      576.73      598.20     39.22 o 
  16   0   5      267.12      242.53     22.14 o 
  18   0   5      207.33      192.49     18.54 o 
  20   0   5      499.79      480.18     38.87 o 
  22   0   5       85.41       82.96     14.77 o 
  24   0   5       33.64       34.20     11.98 o 
  26   0   5       53.92       42.15     17.97 o 
   0   1   5     1501.01     1497.45     44.91 o 
   1   1   5      173.03      175.96      5.66 o 
   2   1   5      922.10      922.29     20.96 o 
   3   1   5       33.95       31.66      2.99 o 
   4   1   5      113.95      130.83      8.36 o 
   5   1   5       52.92       61.47      6.22 o 
   6   1   5      488.39      510.10     22.69 o 
   7   1   5       35.76       42.03      4.64 o 
   8   1   5       73.76       77.55      6.04 o 
   9   1   5       33.41       31.47      4.48 o 
  10   1   5      666.19      651.91     27.02 o 
  11   1   5       33.02       36.06      4.69 o 
  12   1   5     1105.07     1097.65     44.17 o 
  13   1   5       32.72       76.80     30.48 o 
  14   1   5      568.16      544.27     25.33 o 
  15   1   5       97.79       88.67      8.53 o 
  16   1   5      240.42      220.69     14.08 o 
  17   1   5       97.78       84.41      9.56 o 
  18   1   5      191.30      178.49     12.73 o 
  19   1   5        2.16        5.60      3.13 o 
  20   1   5       93.79       93.00      9.30 o 
  21   1   5       26.61       16.69      5.42 o 
  22   1   5      108.04      109.04     11.76 o 
  23   1   5        1.97        3.43      4.66 o 
  24   1   5      103.19      112.66     16.17 o 
  25   1   5        0.90        2.08      4.70 o 
  26   1   5       35.35       38.50     10.86 o 
  27   1   5        6.42        5.83      5.54 o 
   1   2   5      274.85      265.48     10.24 o 
   2   2   5      223.58      201.42      9.18 o 
   3   2   5       36.15       34.51      5.03 o 
   4   2   5      956.66      939.49     25.76 o 
   5   2   5       15.37       16.30      2.31 o 
   6   2   5      647.37      644.03     24.67 o 
   7   2   5       14.81       16.44      3.61 o 
   8   2   5      308.12      298.37     16.99 o 
   9   2   5        4.48       10.15      2.78 o 
  10   2   5      309.40      318.03     16.61 o 
  11   2   5       13.69       16.97      3.73 o 
  12   2   5       32.63       40.31      4.92 o 
  13   2   5       63.56       60.60      5.95 o 
  14   2   5      146.89      137.74      9.82 o 
  15   2   5       26.93       26.87      4.62 o 
  16   2   5      135.21      134.37     10.75 o 
  17   2   5        5.96        7.14      3.50 o 
  18   2   5      310.79      304.13     23.24 o 
  19   2   5       32.51       41.96      8.11 o 
  20   2   5      148.63      145.53     15.27 o 
  21   2   5        2.07        2.67      3.37 o 
  22   2   5       29.10       29.45      6.17 o 
  23   2   5        1.20        0.31      2.33 o 
  24   2   5      102.81      100.32     11.55 o 
  25   2   5        3.22        2.58      3.47 o 
   0   3   5     1636.51     1602.37     76.82 o 
   1   3   5       52.33       51.75      3.58 o 
   2   3   5      460.21      452.67     14.04 o 
   3   3   5       10.39       12.09      2.03 o 
   4   3   5      164.59      154.85      7.97 o 
   5   3   5        9.18       13.46      2.53 o 
   6   3   5       21.25       18.41      3.41 o 
   7   3   5       50.74       43.23      4.76 o 
   8   3   5      207.11      200.76     11.07 o 
   9   3   5       30.30       27.03      3.97 o 
  10   3   5      333.38      334.47     14.12 o 
  11   3   5        5.88       16.97      4.74 o 
  12   3   5      454.60      485.63     21.56 o 
  13   3   5       23.13       27.99      5.35 o 
  14   3   5      365.64      362.35     18.72 o 
  15   3   5       20.48       25.16      7.60 o 
  16   3   5        0.72        3.29      3.34 o 
  17   3   5       13.75       17.24      4.89 o 
  18   3   5       17.19       21.22      5.51 o 
  19   3   5        9.21       11.57      5.19 o 
  20   3   5      117.92      122.38     12.31 o 
  21   3   5        3.61        6.13      4.01 o 
  22   3   5       54.29       52.61      9.54 o 
  23   3   5       23.62       23.27      7.37 o 
   1   4   5       21.09       18.83      3.26 o 
   2   4   5       42.84       48.28      5.97 o 
   3   4   5       33.98       33.61      3.92 o 
   4   4   5      364.07      355.00     16.09 o 
   5   4   5      133.76      130.22      9.18 o 
   6   4   5      476.10      473.93     19.98 o 
   7   4   5       22.52       26.45      4.56 o 
   8   4   5      122.56      120.40      8.44 o 
   9   4   5       30.13       29.53      4.38 o 
  10   4   5       70.01       63.42      6.20 o 
  11   4   5       23.59       29.81      6.62 o 
  12   4   5       52.11       42.45      7.34 o 
  13   4   5        0.47        0.67      3.09 o 
  14   4   5      192.12      178.16     15.10 o 
  15   4   5       52.74       44.04      8.79 o 
  16   4   5       60.54       68.17      9.03 o 
  17   4   5       36.89       33.45      7.17 o 
  18   4   5       54.42       51.70      8.52 o 
  19   4   5       41.36       33.37      7.61 o 
  20   4   5       69.03       84.21     18.90 o 
   0   5   5       50.10       62.44     17.58 o 
   1   5   5       59.66       59.65     10.01 o 
   2   5   5      132.42      138.94     14.46 o 
   3   5   5       21.86       22.65      5.65 o 
   4   5   5        4.15        7.58      4.53 o 
   5   5   5       14.17       16.11      4.97 o 
   6   5   5       21.04       19.30      6.05 o 
   7   5   5        1.37       -1.56      3.45 o 
   8   5   5        3.84        9.90      6.96 o 
   9   5   5       11.61       12.44      6.27 o 
  10   5   5       75.78       72.56      8.86 o 
  11   5   5       23.19       21.47      6.39 o 
  12   5   5       62.76       65.22      8.99 o 
  13   5   5       17.91       14.66      5.62 o 
  14   5   5       24.47       25.74      6.79 o 
   0   0   6     1690.40     1611.46     86.10 o 
   2   0   6     1236.75     1214.15     47.99 o 
   4   0   6      366.44      375.62     16.09 o 
   6   0   6      219.99      205.76     14.06 o 
   8   0   6      119.19      108.79     11.95 o 
  10   0   6      787.28      762.57     48.82 o 
  12   0   6      372.77      380.50     28.57 o 
  14   0   6      996.01     1001.69     62.46 o 
  16   0   6       30.61       30.17      9.06 o 
  18   0   6      187.50      150.83     17.39 o 
  20   0   6      452.82      420.27     37.73 o 
  22   0   6        8.05       13.34      6.99 o 
  24   0   6       47.49       50.08     11.61 o 
   1   1   6        9.75       10.39      1.72 o 
   2   1   6        6.17        7.83      3.01 o 
   3   1   6       52.85       55.03      4.55 o 
   4   1   6      929.15      986.89     34.30 o 
   5   1   6       30.82       36.32      4.09 o 
   6   1   6      576.49      586.37     20.83 o 
   7   1   6       30.87       38.46      4.27 o 
   8   1   6      765.08      752.52     31.16 o 
   9   1   6        9.94       12.22      4.11 o 
  10   1   6      230.50      208.17     12.41 o 
  11   1   6       26.62       36.49      7.82 o 
  12   1   6       17.85       19.99      4.18 o 
  13   1   6       44.06       33.00      6.22 o 
  14   1   6      492.39      465.56     25.02 o 
  15   1   6       11.04       45.04     17.26 o 
  16   1   6       44.00       41.36      6.08 o 
  17   1   6        6.61       12.38      4.05 o 
  18   1   6      182.72      177.85     13.80 o 
  19   1   6       15.98       15.34      5.14 o 
  20   1   6      119.69      118.24     12.15 o 
  21   1   6        2.68        4.66      3.72 o 
  22   1   6       12.63       18.42      6.47 o 
  23   1   6        8.60        4.49      5.66 o 
  24   1   6       10.92        9.38      5.95 o 
  25   1   6        1.36        1.78      3.71 o 
   0   2   6      475.11      451.53     30.53 o 
   1   2   6        3.85        1.05      2.76 o 
   2   2   6      839.31      835.33     27.03 o 
   3   2   6        0.03        6.13      3.00 o 
   4   2   6      106.05       97.84      7.04 o 
   5   2   6       30.42       28.67      4.40 o 
   6   2   6       13.06       14.76      3.32 o 
   7   2   6       18.35       20.60      3.97 o 
   8   2   6      181.02      163.98     10.55 o 
   9   2   6        5.78       12.22      3.35 o 
  10   2   6       44.81       54.68      5.84 o 
  11   2   6       10.19        7.93      3.33 o 
  12   2   6      446.25      429.38     21.46 o 
  13   2   6        3.01        1.43      2.69 o 
  14   2   6      215.05      196.17     13.31 o 
  15   2   6       26.78       27.56      5.24 o 
  16   2   6      155.03      133.44     11.87 o 
  17   2   6        6.88        8.97      4.78 o 
  18   2   6        3.78        4.17      4.35 o 
  19   2   6       16.83       18.23      5.57 o 
  20   2   6      131.32      139.31     15.79 o 
  21   2   6       11.81       16.59      7.11 o 
  22   2   6       60.35       67.33      9.65 o 
  23   2   6       15.52       13.93      6.49 o 
   1   3   6        5.38        6.89      2.01 o 
   2   3   6       30.47       31.24      4.33 o 
   3   3   6       20.49       23.14      4.59 o 
   4   3   6      705.92      706.32     26.43 o 
   5   3   6        2.74        8.77      3.69 o 
   6   3   6      383.38      366.93     17.03 o 
   7   3   6       20.85       35.10     10.83 o 
   8   3   6      329.38      315.21     15.75 o 
   9   3   6        0.05        4.51      2.92 o 
  10   3   6       68.65       70.94      6.09 o 
  11   3   6        1.57        0.74      2.39 o 
  12   3   6       51.01       48.74      5.82 o 
  13   3   6        2.72        2.19      2.50 o 
  14   3   6      229.79      217.24     13.64 o 
  15   3   6       15.05       14.73      4.18 o 
  16   3   6       34.00       42.52      7.15 o 
  17   3   6        0.49        4.05      3.58 o 
  18   3   6       48.88       46.53      7.56 o 
  19   3   6       28.01       26.54      6.74 o 
  20   3   6       90.60       96.14     11.54 o 
  21   3   6        8.46        7.18      4.96 o 
   0   4   6      224.90      199.53     29.83 o 
   1   4   6       26.73       25.98      8.19 o 
   2   4   6      279.66      248.50     16.47 o 
   3   4   6       20.45       21.86      4.98 o 
   4   4   6        2.88        7.08      3.31 o 
   5   4   6        1.31        4.72      2.89 o 
   6   4   6       23.84       27.00      5.30 o 
   7   4   6       28.15       30.93      6.32 o 
   8   4   6       71.14       64.00      7.85 o 
   9   4   6        9.03       14.16      3.78 o 
  10   4   6      101.00       95.50      9.04 o 
  11   4   6       27.73       22.83      5.97 o 
  12   4   6      109.75      112.04     10.97 o 
  13   4   6        4.69        4.63      3.89 o 
  14   4   6       87.84       90.95     11.08 o 
  15   4   6        5.68        2.91      2.91 o 
  16   4   6        8.98       11.32      5.45 o 
  17   4   6       29.03       30.54      7.28 o 
   1   5   6        2.74        4.60      4.48 o 
   2   5   6       10.02        4.58      4.68 o 
   3   5   6       22.09       26.28      8.74 o 
   4   5   6       88.12       69.37     26.54 o 
   5   5   6       27.23       25.82     10.45 o 
   6   5   6       51.54       46.09     12.18 o 
   7   5   6        3.70        3.71      6.09 o 
   8   5   6      100.50       85.15     17.92 o 
   9   5   6        6.00       -1.29      7.34 o 
  10   5   6        0.71       -3.77      4.97 o 
   2   0   7      536.84      512.15     24.69 o 
   4   0   7      645.15      624.48     39.60 o 
   6   0   7      297.74      285.93     20.90 o 
   8   0   7      863.55      863.49     53.73 o 
  10   0   7       83.62       86.40     11.32 o 
  12   0   7      160.84      167.05     19.39 o 
  14   0   7      124.14      118.68     15.55 o 
  16   0   7      381.31      374.31     35.41 o 
  18   0   7       70.39       65.86     12.25 o 
  20   0   7       27.38       24.25      9.53 o 
  22   0   7       26.58       24.07     10.06 o 
   0   1   7      541.67      535.50     34.04 o 
   1   1   7       25.41       24.44      3.34 o 
   2   1   7      350.71      354.78     13.84 o 
   3   1   7        3.97        5.35      3.24 o 
   4   1   7      248.78      248.03     12.42 o 
   5   1   7       60.79       69.99      7.11 o 
   6   1   7       56.03       49.41      4.94 o 
   7   1   7       35.25       37.99      4.32 o 
   8   1   7      286.41      279.70     13.34 o 
   9   1   7       23.20       27.37      3.86 o 
  10   1   7      189.03      187.48     13.36 o 
  11   1   7        8.93       20.82      9.57 o 
  12   1   7      121.15      117.15      9.98 o 
  13   1   7        2.35        3.72      5.83 o 
  14   1   7      202.69      179.67     14.55 o 
  15   1   7        5.45       15.83      9.46 o 
  16   1   7        1.21        0.33      2.21 o 
  17   1   7        8.09        6.89      4.05 o 
  18   1   7        8.62       14.32      4.79 o 
  19   1   7       23.02       26.46      5.68 o 
  20   1   7      148.18      154.29     18.01 o 
  21   1   7        6.57       11.69      5.89 o 
  22   1   7       85.18       96.81     15.97 o 
   1   2   7       11.85       13.87      3.79 o 
   2   2   7      397.73      425.93     21.87 o 
   3   2   7       22.13       29.62      5.08 o 
   4   2   7       39.21       45.98      6.02 o 
   5   2   7        8.83       13.64      3.33 o 
   6   2   7      280.94      284.13     13.83 o 
   7   2   7       12.60       20.09      3.80 o 
   8   2   7      330.61      324.75     16.59 o 
   9   2   7       24.53       30.01      5.19 o 
  10   2   7       19.20       15.76      4.43 o 
  11   2   7        0.25        4.28      2.55 o 
  12   2   7       13.97       16.97      4.06 o 
  13   2   7        2.60        4.02      2.60 o 
  14   2   7       81.16       82.91      9.40 o 
  15   2   7        5.80        9.57      4.76 o 
  16   2   7      129.18      137.75     15.01 o 
  17   2   7       23.49       22.43      7.28 o 
  18   2   7       28.08       27.37      8.98 o 
  19   2   7       13.63       13.72      6.12 o 
  20   2   7       56.17       34.07      9.29 o 
   0   3   7       56.11       69.79     11.84 o 
   1   3   7        0.84        0.49      3.46 o 
   2   3   7      595.35      549.08     25.87 o 
   3   3   7       11.76       15.84      4.16 o 
   4   3   7       75.98       73.65      7.37 o 
   5   3   7       11.14       19.23      6.28 o 
   6   3   7       62.30       51.37      6.69 o 
   7   3   7       13.36       15.29      4.81 o 
   8   3   7      103.89      114.65     10.10 o 
   9   3   7        8.14       17.56      4.24 o 
  10   3   7      216.72      196.83     11.94 o 
  11   3   7        1.13        2.72      2.76 o 
  12   3   7      134.93      132.07     11.08 o 
  13   3   7        1.75        0.29      2.24 o 
  14   3   7       10.20        9.97      4.05 o 
  15   3   7       24.34       26.39      6.23 o 
  16   3   7       45.81       38.69      7.56 o 
  17   3   7        1.65        1.31      3.67 o 
  18   3   7       59.10       57.26      9.27 o 
   1   4   7       65.45       51.86      9.07 o 
   2   4   7      136.09      140.80     15.62 o 
   3   4   7        8.95        9.14      6.39 o 
   4   4   7      112.08       98.40     13.10 o 
   5   4   7       39.48       35.67      7.83 o 
   6   4   7       95.36       70.09     12.18 o 
   7   4   7        4.66        2.59      4.26 o 
   8   4   7      132.21      127.71     13.22 o 
   9   4   7       11.63        7.46      5.94 o 
  10   4   7        2.30        1.17      3.98 o 
  11   4   7        2.35        4.19      3.84 o 
  12   4   7       30.86       28.44      9.09 o 
  13   4   7       11.86        4.03      6.33 o 
   2   0   8      116.07      108.62     12.21 o 
   4   0   8      175.23      193.18     16.82 o 
   6   0   8        7.22        9.09      5.56 o 
   8   0   8      112.69      104.82     15.31 o 
  10   0   8      101.23      105.47     15.02 o 
  12   0   8      271.52      244.94     25.19 o 
  14   0   8       29.14       25.62      8.29 o 
  16   0   8       62.36       49.09     11.34 o 
  18   0   8       51.57       48.61     11.66 o 
   1   1   8       32.83       42.13      5.35 o 
   2   1   8      132.29      150.93     10.63 o 
   3   1   8      110.44      104.37      8.82 o 
   4   1   8       23.23       29.01      4.85 o 
   5   1   8       25.81       26.36      6.09 o 
   6   1   8      188.08      179.34     12.69 o 
   7   1   8       14.77       17.63      4.82 o 
   8   1   8      140.73      133.15     11.95 o 
   9   1   8       35.11       27.39      6.05 o 
  10   1   8       62.18       66.29      8.05 o 
  11   1   8        7.04        8.42      3.53 o 
  12   1   8       28.21       33.96      6.48 o 
  13   1   8       12.63       13.30      5.08 o 
  14   1   8       10.15       13.63      5.14 o 
  15   1   8        6.90        8.76      4.29 o 
  16   1   8      269.16      253.53     19.84 o 
  17   1   8       54.66       61.85     10.29 o 
  18   1   8       69.19       77.96     13.23 o 
   0   2   8      116.83      122.66     15.64 o 
   1   2   8       16.63       22.85      5.39 o 
   2   2   8      103.30      103.78      9.50 o 
   3   2   8       11.31       16.24      3.89 o 
   4   2   8      170.52      182.33     14.37 o 
   5   2   8       23.19       40.38     11.30 o 
   6   2   8        3.97        6.27      2.83 o 
   7   2   8       19.38       17.45      4.15 o 
   8   2   8        1.05        2.92      2.44 o 
   9   2   8        2.69        4.19      3.24 o 
  10   2   8      121.42      110.72     11.46 o 
  11   2   8        0.75        1.36      2.35 o 
  12   2   8       65.64       72.11     11.31 o 
  13   2   8       19.51       33.49      6.95 o 
  14   2   8       23.30       23.97     10.23 o 
  15   2   8        5.57        3.66      5.68 o 
  16   2   8        2.52        6.57      6.10 o 
  17   2   8        3.50        4.88      5.50 o 
   1   3   8       24.73       22.80      7.16 o 
   2   3   8      150.95      164.01     15.58 o 
   3   3   8        1.47        9.43      4.22 o 
   4   3   8       40.97       43.38      6.64 o 
   5   3   8       13.69       14.22      5.28 o 
   6   3   8      140.17      125.51     12.38 o 
   7   3   8        7.90        4.32      4.87 o 
   8   3   8       50.17       51.55      6.33 o 
   9   3   8        2.67       31.72     16.67 o 
  10   3   8       63.44       60.79      9.28 o 
  11   3   8       12.82       10.65      4.68 o 
  12   3   8        4.58        7.64      4.47 o 
  13   3   8        3.15        6.69      6.77 o 
   0   4   8       99.54       76.86     21.26 o 
   1   4   8       13.52       15.79      7.40 o 
   2   4   8       38.62       33.47      8.47 o 
   3   4   8       46.67       47.43      9.20 o 
   4   4   8       44.44       45.55     10.13 o 
   5   4   8        8.42       12.58      7.38 o 
   6   4   8        8.34        6.17      4.97 o 
   2   0   9       41.20       39.23     13.99 o 
   4   0   9      272.29      281.78     40.88 o 
   6   0   9      155.48      150.21     28.28 o 
   8   0   9       25.52       38.28     13.83 o 
  10   0   9        2.24        0.93      4.26 o 
  12   0   9       46.42       49.11     12.34 o 
  14   0   9      158.54      146.85     19.58 o 
   0   1   9      120.31      122.74     24.90 o 
   1   1   9       28.00       43.52     12.69 o 
   2   1   9       92.67       92.13     15.52 o 
   3   1   9       14.88       15.22      6.04 o 
   4   1   9       58.60       47.03      7.18 o 
   5   1   9       13.56       12.50      4.75 o 
   6   1   9        6.71       13.19      5.32 o 
   7   1   9       15.72       14.05      5.02 o 
   8   1   9       47.16       53.29      8.62 o 
   9   1   9        9.01       20.97      8.57 o 
  10   1   9      129.17      118.41     15.71 o 
  11   1   9        3.86       15.20      5.57 o 
  12   1   9      117.92      121.50     15.83 o 
  13   1   9       25.26       38.36      8.07 o 
   1   2   9       16.79       22.54      6.38 o 
   2   2   9       31.31       29.17      8.19 o 
   3   2   9       21.80       26.49      7.13 o 
   4   2   9      149.12      160.83     17.21 o 
   5   2   9       34.80       38.20      7.42 o 
   6   2   9       94.94       86.05     10.70 o 
   7   2   9        1.36        3.53      4.18 o 
   8   2   9        1.95        3.54      3.00 o 
   9   2   9       20.48       19.47      5.49 o 
  10   2   9       14.63       22.12      6.14 o 
  11   2   9        0.98       -0.39      2.82 o 
   0   3   9      122.37      118.46     19.40 o 
   1   3   9        8.50        5.29      4.87 o 
   2   3   9       78.21       89.60     13.68 o 
   3   3   9       14.69       11.65      6.70 o 
   4   3   9       25.58       20.69      8.04 o 
   0   0  10       62.85       92.38     27.37 o 
   2   0  10      129.65      126.96     23.30 o 
   4   0  10        9.78        1.41     12.88 o 
   1   1  10       30.39       24.20      8.03 o 
   2   1  10        0.95        5.17      5.17 o 
   3   1  10        1.34       -2.15      5.10 o 
                                                 
